# Supplementary material for: High-Throughput Transcriptomics Differentiates Toxic versus Non-Toxic Chemical Exposures Using a Rat Liver Model
Source: Int J Mol Sci. 2023 Dec 13;24(24):17425. doi: 10.3390/ijms242417425 (PMC10743995; doi:10.3390/ijms242417425)
Supplement: Supplementary file 1 [file ijms-24-17425-s001.zip]

Archive with 5 entries (5 files):
- 12_6_2023MK Pannala_IJMS_2023_supplementary_material.pdf
- Table S1_Significant_genes.xlsx
- TableS2_KEGG_Metabolism_non-toxic.xlsx
- TableS3_KEGG_Metabolism_toxic.xlsx
- TableS4_Liver_injury_module_Anlysis.xlsx
