# Supplementary material for: High-Throughput Transcriptomics Differentiates Toxic versus Non-Toxic Chemical Exposures Using a Rat Liver Model
Source: Int J Mol Sci. 2023 Dec 13;24(24):17425. doi: 10.3390/ijms242417425 (PMC10743995; doi:10.3390/ijms242417425)
Supplement: Supplementary file 1 [file ijms-24-17425-s001.zip › Table S1_Significant_genes.xlsx]

## Sheet: Table S4-Name-dose
	Description: Genes common to toxic chemicals at the maximum concentration in Table 1 in the main text
	Genes	log2(Fold change)	q-value

## Sheet: ACR-10
gene	logfc	q-value
100145871	0.109413	0.675685
100188933	0.131938	0.675685
100359731	-0.102991	0.675685
100360252	-0.123407	0.675685
100360342	-0.0551437	0.675685
100360594	0.0149573	0.677306
100360679	0.0874994	0.675685
100360867	0.0382564	0.675685
100360868	0.04024	0.675685
100361269	-0.0277245	0.675685
100361660	-0.0693695	0.675685
100361974	-0.0445602	0.675685
100364016	-0.118841	0.675685
100909675	-0.027562	0.695804
100910729	-0.0792557	0.675685
100911235	-0.0300519	0.675685
100911553	-0.358901	0.675685
100911718	0.0720728	0.675685
100911946	-0.00307016	0.717448
100912247	0.244551	0.675685
102547294	0.198428	0.675685
102548633	-0.0672341	0.680458
102549061	-0.10634	0.675685
102551714	-0.0672341	0.680458
102554819	0.0206696	0.678176
102556129	0.115313	0.675685
102556347	-0.179871	0.675685
103689926	-0.0384964	0.675685
103689966	-0.0463904	0.688211
103691893	-0.14623	0.675685
108348130	-0.179871	0.675685
113894	-0.126752	0.675685
113901	0.0281058	0.675685
113936	0.00719425	0.708659
113938	-0.139904	0.675685
113992	0.263355	0.675685
114096	-0.168967	0.675685
114114	-0.14956	0.675685
114117	-0.00198683	0.710253
114212	0.126302	0.675685
114217	0.0142494	0.694507
114482	0.0575101	0.675685
114488	-0.00396142	0.705247
114494	-0.00657049	0.716554
114519	0.123028	0.675685
114768	0.0205282	0.68064
116459	-0.0579996	0.675685
116479	0.0653752	0.675685
116502	-0.22986	0.675685
116547	0.0622364	0.692442
116550	0.0760473	0.675685
116555	-0.0357133	0.675685
116568	-0.0140718	0.679211
116632	-0.0838329	0.675685
116644	-0.0446286	0.675685
116651	-0.0329748	0.675685
116663	-0.18715	0.675685
116664	-0.0211735	0.676804
116676	0.0301118	0.675685
116682	-0.250266	0.675685
116685	-0.0081106	0.691248
116686	0.15613	0.675685
116698	-0.0331958	0.675685
116721	-0.509379	0.675685
116743	-0.0192616	0.675685
117038	0.0690152	0.675685
117042	0.0591682	0.675685
117089	-0.0150049	0.675685
117186	0.239636	0.675685
117250	0.013758	0.689295
117254	0.108883	0.675685
117543	-0.0373313	0.68064
117556	-0.0803724	0.675685
140638	0.0191657	0.687471
140656	0.211297	0.675685
140668	-0.0226357	0.696331
140720	0.00170915	0.712301
140868	-0.0169624	0.675685
154516	0.263355	0.675685
155423	-0.0052631	0.716559
161475	0.135026	0.675685
170465	-0.186249	0.675685
170573	0.00826063	0.702911
170580	-0.288583	0.675685
170924	-0.225811	0.675685
171047	-0.0192907	0.675685
171072	0.193288	0.675685
171115	-0.0346015	0.675685
171126	-0.0296902	0.689295
171142	0.19307	0.675685
171161	0.109454	0.675685
171347	-0.314365	0.675685
171350	-0.00763707	0.692689
171410	0.000917164	0.71585
171439	-0.0569165	0.679211
171521	0.0287635	0.68064
171529	0.043663	0.675685
191575	-0.0326419	0.675685
192247	0.0827155	0.681344
192252	-0.0184009	0.675685
192269	-0.0344169	0.675685
192349	0.0503016	0.675685
201097	0.00816436	0.693213
24157	0.0238064	0.695804
24159	-0.0563007	0.6835
24165	-0.0338763	0.675685
24188	0.224775	0.675685
24203	-0.0282276	0.675685
24244	-0.0315183	0.675685
24256	-0.184481	0.675685
24264	-0.0214573	0.675685
24267	0.156051	0.675685
24297	0.247729	0.675685
24300	0.218594	0.675685
24303	-0.114505	0.675685
24309	0.0183847	0.706321
24314	0.294378	0.675685
24315	-0.231112	0.675685
24330	0.0644365	0.703577
24356	0.0672847	0.675685
24413	-0.00545441	0.714794
24421	0.173269	0.675685
24422	-0.30121	0.675685
24426	0.258579	0.675685
24443	-0.183994	0.675685
24465	0.0954824	0.675685
24470	-0.103177	0.675685
24522	0.664017	0.675685
24525	-0.0361873	0.675685
24546	0.00919305	0.694507
24552	0.421387	0.675685
24564	0.02262	0.675685
24590	-0.0487736	0.675685
24596	0.0586522	0.675685
24609	-0.0147018	0.677306
246097	-0.111418	0.675685
24616	0.0794972	0.675685
246307	0.0246126	0.675685
24631	-0.0238194	0.675685
246327	-0.00303463	0.707363
24642	-0.133722	0.675685
24646	-0.105122	0.675685
24657	-0.330759	0.675685
24664	0.236265	0.675685
24688	0.022198	0.675685
24763	-0.282066	0.675685
24786	0.224421	0.675685
24797	0.0194137	0.675685
24813	0.0242561	0.679959
24825	-0.0674841	0.675685
24829	0.0813089	0.675685
24834	-0.00445333	0.704854
24839	0.254692	0.675685
24861	0.263355	0.675685
24877	-0.00666874	0.691213
24887	0.035671	0.682083
24890	-0.143101	0.675685
24902	0.722766	0.675685
24904	-0.0844866	0.675685
24950	0.0838824	0.69059
25050	-0.0764569	0.675685
25053	0.0201764	0.681635
25055	-0.21686	0.675685
25081	0.155035	0.675685
25087	-0.0611342	0.675685
25114	-0.169254	0.675685
25117	-0.24569	0.675685
25123	0.366749	0.675685
25124	-0.148988	0.675685
25145	0.0764283	0.675685
25151	0.0957227	0.675685
25225	-0.0424184	0.675685
25235	0.0724103	0.675685
25248	-0.0854408	0.675685
25253	0.083954	0.675685
25268	0.169757	0.675685
25274	-0.0529297	0.675685
252899	-0.00239332	0.712513
252918	0.00727597	0.694507
252922	0.0871581	0.675685
252929	-0.0414025	0.683551
252939	0.0356188	0.675685
252959	0.00244411	0.713708
252963	-0.0618191	0.676804
25297	-0.0408374	0.675685
25303	-0.101507	0.675685
25307	0.0438222	0.675685
25315	0.469833	0.675685
25331	0.0345224	0.675685
25402	0.0571386	0.675685
25412	0.206395	0.675685
25413	-0.0157895	0.704854
25417	-0.0650375	0.675685
25420	-0.110112	0.675685
25427	-0.0819075	0.677614
25460	-0.0928461	0.675685
25515	-0.0103703	0.704178
25521	-0.0348898	0.675685
25522	-0.0276085	0.675685
25526	-0.0346626	0.675685
25545	0.348002	0.675685
25591	-0.0136426	0.696127
25612	0.567558	0.675685
25626	0.416391	0.675685
25639	-0.083702	0.675685
25642	-0.138944	0.675685
25656	0.0160102	0.677614
25661	-0.206609	0.675685
25662	-0.0792896	0.675685
25669	-0.0102313	0.679959
25675	-0.214534	0.675685
25698	0.157217	0.675685
25700	-0.0333795	0.675685
25729	-0.0381535	0.675685
25747	0.336028	0.675685
25756	-0.204872	0.675685
257644	-0.0243409	0.684064
259241	0.260902	0.675685
259244	-0.38498	0.675685
261730	0.218089	0.675685
261737	0.00480488	0.695804
266602	-0.0138715	0.71011
266682	-0.143061	0.675685
266685	0.0223448	0.681635
266711	-0.0588122	0.675685
266730	-0.0383951	0.678579
266758	-0.136296	0.675685
266808	0.0269749	0.675685
26760	0.338375	0.675685
282840	-0.0876758	0.675685
282845	-0.057954	0.675685
286895	-0.0447236	0.675685
286904	0.0708814	0.675685
286939	-0.0814261	0.675685
286954	0.611043	0.675685
286989	0.0035927	0.717926
287278	-0.0503996	0.675685
287437	-0.0244703	0.675685
287467	-0.0332585	0.675685
287524	0.135835	0.675685
287598	0.0713857	0.675685
287653	0.0780186	0.675685
287828	-0.0158031	0.675686
287845	0.0480235	0.675685
287876	-0.0118398	0.68395
287877	0.138573	0.675685
287940	-0.0836249	0.675685
287986	-0.107952	0.675685
288003	0.208933	0.675685
288041	0.0977815	0.675685
288057	-0.147814	0.675685
288236	0.0626188	0.675685
288256	-0.0106709	0.679983
288280	-0.0762982	0.675685
288297	0.0490888	0.675685
288333	0.110546	0.675685
288414	-0.00911487	0.689295
288532	0.0018117	0.713077
288597	0.047284	0.675685
288667	-0.00114597	0.716554
289054	0.0509517	0.675685
289055	0.0210907	0.679484
289101	0.0931793	0.675685
289257	0.0150714	0.678176
289380	0.10357	0.675685
289481	0.143803	0.675685
289707	-0.0153474	0.679959
289924	0.00205354	0.717448
289949	0.0815221	0.675685
289993	0.0693647	0.68064
289997	0.0268884	0.688211
290277	0.457756	0.675685
290326	-0.0543736	0.675685
290655	0.00539203	0.696785
290706	-0.0350632	0.675685
290757	0.0128798	0.692737
290783	-0.0138422	0.705205
290789	0.0210236	0.677989
290803	-0.0506275	0.675685
290925	0.0373187	0.675685
291023	0.0364941	0.675685
291034	0.052029	0.675685
291057	-0.223733	0.675685
291081	-0.040845	0.675685
291095	-0.00308363	0.707917
291129	0.0356326	0.675685
291132	-0.173869	0.675685
291137	-0.138232	0.675685
291182	-0.0115224	0.681635
291234	0.0918193	0.675685
291312	-0.093289	0.675685
29145	-0.0244199	0.675685
29171	0.201745	0.675685
291713	0.0169199	0.675685
29174	-0.42601	0.675685
291755	-0.0415197	0.675685
291793	0.0383611	0.675685
291794	-0.0481092	0.675685
291948	0.0212375	0.697673
292008	0.0241228	0.677791
292017	0.041982	0.675685
292071	0.0532173	0.675685
292085	-0.00183162	0.71808
292126	0.0337571	0.675685
292129	0.0144326	0.691029
29215	0.0635778	0.675685
29218	-0.0248567	0.675685
29222	-0.0321507	0.675685
29224	-0.179871	0.675685
292295	0.119489	0.675685
292381	-0.0100884	0.679983
29246	-0.0455073	0.675685
292464	-0.0640509	0.675685
292588	-0.0149694	0.675685
29261	0.034823	0.689295
292729	-0.0218949	0.675685
29277	0.114922	0.675685
292913	0.0746987	0.675685
292995	0.00818218	0.692093
29308	-0.00511605	0.702889
29326	-0.0219265	0.675685
29332	-0.0046789	0.717448
293497	-0.0487892	0.675685
293502	-0.0143029	0.70851
293627	-0.129701	0.675685
293711	0.141041	0.675685
293733	-0.0139024	0.676804
293743	0.162853	0.675685
293779	-0.255355	0.675685
293820	0.168032	0.675685
293847	-0.0891966	0.675685
293989	0.0720728	0.675685
294004	0.00741696	0.692689
294018	-0.049163	0.675685
294071	-0.231863	0.675685
294103	-0.0512604	0.680707
294260	0.632106	0.675685
294519	-0.0306193	0.675685
294521	0.010772	0.692435
29455	-0.0828395	0.675685
294674	-0.0569319	0.675685
294744	-0.0264101	0.675685
29500	0.0171063	0.708998
295228	-0.299216	0.675685
29545	-0.00792195	0.686388
295602	-0.0409393	0.675685
295645	-0.0563036	0.675685
295661	0.0132768	0.690735
29569	0.265188	0.675685
295704	-0.317018	0.675685
295930	-0.020713	0.675685
295965	0.0313358	0.675685
296118	0.0620279	0.675685
296136	0.0168513	0.677614
296219	-0.0106478	0.688211
296271	-0.133659	0.675685
29629	-0.0299952	0.675685
29630	-0.044644	0.680707
29634	0.143111	0.675685
29640	-0.279657	0.675685
296562	-0.178539	0.675685
296565	0.0115246	0.681493
29657	-0.200497	0.675685
296709	0.12349	0.675685
296849	-0.0163506	0.675685
29685	0.00813945	0.709877
297077	0.0370682	0.679484
297096	-0.0542564	0.675685
297176	0.00828343	0.71237
29728	-0.0673049	0.675685
29735	0.0665276	0.675685
297408	0.00391786	0.704854
297433	-0.0307913	0.675685
297436	0.0151536	0.676065
29750	-0.0333494	0.675685
29751	-0.00975662	0.687588
297572	-0.143243	0.675685
297594	-0.0637033	0.688439
297725	-0.145795	0.675685
297784	-0.163148	0.675685
298079	-0.0155409	0.675685
298376	-0.16597	0.675685
298441	0.0295778	0.675685
298552	0.397534	0.675685
298657	-0.0813926	0.675685
29884	0.00282607	0.710831
298850	-0.0130868	0.679211
298906	0.207915	0.675685
298942	0.0222395	0.694696
299002	-0.0194694	0.675685
299156	-0.043442	0.675685
299159	-0.0361764	0.675685
299276	0.164001	0.675685
299282	0.444976	0.675685
299616	0.103008	0.675685
299625	-0.0215642	0.675685
299700	-0.0425593	0.675685
300036	0.103895	0.675685
300051	-0.0773076	0.675685
300079	-0.0185512	0.675685
300120	-0.0113684	0.679811
300121	0.112609	0.675685
300122	0.0577012	0.675685
300126	-0.000454612	0.718393
300461	0.111889	0.675685
300517	0.00727995	0.691306
300679	-0.0276234	0.675685
300757	0.117504	0.675685
300795	0.0796793	0.675685
300923	-0.0529418	0.675685
301042	-0.0637952	0.675685
301068	-0.0376662	0.675685
301111	0.070694	0.675685
301242	-0.0165075	0.675685
301264	0.0142233	0.691411
301295	0.0526695	0.675685
301323	0.0023173	0.710967
301334	-0.0107242	0.675685
301351	-0.00593473	0.689295
301595	0.263355	0.675685
301617	0.00106668	0.716554
301701	0.00583495	0.698011
302290	-0.0314956	0.675685
302396	-0.0601049	0.675685
302492	-0.10947	0.675685
302965	-0.231837	0.675685
302967	-0.028961	0.675685
303163	-0.484241	0.675685
303218	-0.12115	0.675685
303250	0.0466919	0.675685
303348	0.0121605	0.691721
303456	-0.0178475	0.675685
303469	-0.120786	0.675685
303479	-0.019234	0.680458
303559	-0.0146304	0.677306
303575	0.129629	0.675685
303596	0.0863719	0.675685
303687	-0.00311392	0.705853
303730	-0.0101652	0.68064
303785	0.0605081	0.675685
303828	-0.0545864	0.675685
303875	-0.208866	0.675685
303905	-0.616867	0.675685
304300	0.0991917	0.675685
304301	0.00987221	0.679959
304325	0.0749064	0.675685
304486	-0.0369337	0.688669
304528	-0.149608	0.675685
304543	-0.226696	0.675685
304573	-0.0164014	0.701409
304741	-0.0173123	0.675685
304815	0.0398286	0.675685
304951	0.212211	0.675685
304962	-0.0533189	0.675685
304965	-0.144284	0.675685
304982	-0.00638434	0.69246
305242	-0.0502889	0.675685
305392	0.0276922	0.675685
305552	-0.0339018	0.675685
305827	-0.00306899	0.707149
305850	0.0703928	0.675685
305882	-0.00811598	0.692689
305984	0.0290901	0.675685
306071	-0.271622	0.675685
306197	-0.038697	0.675685
306251	-0.0960297	0.675685
306338	-0.00869355	0.68378
306349	0.00351159	0.703923
306404	-0.0173891	0.675685
306439	-0.0464218	0.675685
306469	0.00875367	0.692093
306505	-0.0468525	0.675685
306516	-0.0774701	0.675685
306575	0.0102599	0.715696
306695	-0.483399	0.675685
306720	-0.465053	0.675685
306771	-0.0727403	0.675685
306872	0.0775927	0.675685
306970	-0.0162713	0.68064
307056	0.0052354	0.716559
307098	0.320893	0.675685
307106	-0.0671644	0.675685
307126	0.512824	0.675685
307347	-0.00947579	0.687623
307511	-0.0186542	0.675685
307540	-0.0443095	0.675685
307582	-0.392227	0.675685
307616	0.159502	0.675685
307667	-0.0667369	0.675685
307757	-0.0605804	0.675685
307861	-0.09669	0.675685
308061	-0.086298	0.675685
308100	-0.0109501	0.713077
308106	-0.0434466	0.676804
308113	-0.0218654	0.703303
308169	0.1743	0.675685
308212	0.025091	0.675685
308441	-0.00822287	0.710967
308508	-0.0370599	0.675685
308755	-0.00287238	0.708357
308761	-0.118287	0.675685
308762	0.0644331	0.675685
308797	-0.0947379	0.675685
308890	-0.052606	0.675685
309071	0.0630992	0.675685
309122	0.0401329	0.675685
309262	0.0241276	0.694507
309457	-0.0319285	0.675685
309459	-0.0304962	0.675685
309523	-0.0666619	0.675685
309641	0.164853	0.675685
309729	-0.0649235	0.675685
310090	0.12321	0.675685
310344	0.194031	0.675685
310375	0.119753	0.675685
310486	0.178192	0.675685
310508	-0.0242843	0.675685
310631	0.0338714	0.675685
310632	0.000653538	0.718015
310659	-0.609486	0.675685
310665	-0.162912	0.675685
310678	0.0559078	0.685633
310769	0.129674	0.675685
310772	-0.259549	0.675685
310801	-0.046462	0.675685
310808	-0.142326	0.675685
310839	-0.0454363	0.675685
310843	-0.160118	0.675685
311361	-0.0758797	0.675685
311423	-0.0408668	0.675685
311529	0.022588	0.675685
311546	0.0184136	0.675685
311621	-0.145228	0.675685
311764	-0.0249154	0.675685
311849	-0.0185693	0.706013
311952	0.396531	0.675685
312227	-0.0171702	0.696127
312316	-0.16509	0.675685
312382	-0.256157	0.675685
312538	-0.0390083	0.692435
312664	-0.0430885	0.675685
312720	0.147555	0.675685
312790	-0.0214877	0.675685
313021	-0.0160995	0.675685
313108	0.0979979	0.675685
313262	0.0325565	0.675685
313365	0.00568039	0.700091
313436	-0.0270262	0.675685
313536	0.268446	0.675685
313689	-0.146404	0.675685
313743	-0.0672814	0.675685
313843	-0.00548581	0.715356
314028	-0.0782791	0.675685
314126	0.0193505	0.675685
314616	-0.0439756	0.675685
314638	0.0196135	0.680818
314670	0.118225	0.675685
314678	0.120162	0.675685
314718	-0.0571322	0.675685
314843	0.0187069	0.710253
314856	-0.187981	0.675685
314859	-0.0155452	0.675685
314870	-0.0330475	0.675685
314949	0.0303041	0.687032
314993	0.00243081	0.710408
315072	0.120272	0.675685
315179	0.0786673	0.675685
315196	-0.0639871	0.675685
315215	0.017398	0.675685
315298	0.0174839	0.701967
315388	0.0255219	0.675685
315423	-0.211051	0.675685
315510	-0.0619165	0.675685
315524	0.0608161	0.675685
315599	-0.0235825	0.692689
315611	-0.0607165	0.675685
315714	-0.114147	0.675685
315740	-0.00945231	0.692689
315807	-0.143785	0.675685
315820	0.00559534	0.701925
315851	-0.0736809	0.675685
315852	0.200033	0.675685
315907	-0.0207092	0.675685
315963	0.0212413	0.679211
316254	0.159097	0.675685
316273	0.177891	0.675685
316413	0.0614909	0.675685
316425	0.0450962	0.675685
316539	-0.0741592	0.675685
316602	0.00683645	0.694507
316758	-0.0990856	0.675685
316764	-0.0936078	0.675685
316767	0.00433369	0.703923
317308	-0.269724	0.675685
317399	-0.0904126	0.675685
317590	-0.0517002	0.675685
338477	-0.0468605	0.675685
353302	0.0243844	0.675685
360229	0.120604	0.675685
360243	0.248804	0.675685
360254	-0.0329375	0.675685
360272	-0.0315297	0.675685
360445	0.204655	0.675685
360564	0.0789065	0.675685
360581	-0.0457626	0.675685
360616	-0.0440314	0.675685
360621	0.0761682	0.675685
360646	-0.0176612	0.675685
360714	0.139161	0.675685
360719	-0.250873	0.675685
360739	-0.0328169	0.675685
360747	0.0384028	0.675685
360772	0.150307	0.675685
360818	0.380494	0.675685
360847	-0.135852	0.675685
360867	0.00860037	0.691307
360962	0.00938403	0.691096
361018	0.0557942	0.675685
361042	0.209046	0.675685
361096	-0.105542	0.675685
361170	0.100841	0.675685
361419	0.100667	0.675685
361467	-0.057022	0.675685
361472	-0.0373704	0.675685
361503	-0.0367485	0.675685
361516	-0.39706	0.675685
361519	-0.0453489	0.675685
361523	0.261952	0.675685
361576	0.113978	0.675685
361705	-0.0552664	0.675685
361771	-0.116732	0.675685
361802	0.101286	0.675685
361921	0.0452337	0.675685
361991	0.0266633	0.675685
362021	-0.0230353	0.675685
362048	-0.0670839	0.675685
362090	-0.027367	0.675685
362178	-0.0444774	0.675685
362227	-0.0153178	0.675685
362252	0.131609	0.675685
362335	-0.0229767	0.675685
362412	0.264175	0.675685
362436	-0.056687	0.675685
362438	-0.0861144	0.675685
362447	0.000252057	0.71989
362485	0.0726571	0.675685
362519	-0.269041	0.675685
362533	0.107325	0.675685
362558	-0.0349884	0.675685
362578	0.00735041	0.69362
362592	0.00320579	0.706934
362595	0.0123068	0.680166
362691	-0.0288245	0.675685
362710	0.0334155	0.675685
362720	-0.0384237	0.675685
362732	0.056774	0.679484
362740	-0.0172416	0.675685
362750	-0.03585	0.675685
362779	-0.0269944	0.675685
362838	-0.00282469	0.710408
362895	-0.560596	0.675685
362935	0.0422998	0.675685
362993	-0.000931911	0.717149
362994	0.0117412	0.681635
363018	-0.024165	0.675685
363028	0.183251	0.675685
363031	0.0052354	0.716559
363064	0.0925756	0.675685
363076	-0.024258	0.675685
363088	-0.118841	0.675685
363093	0.0158387	0.679211
363139	0.0022334	0.712614
363225	0.153641	0.675685
363333	-0.029944	0.675685
363334	0.302538	0.675685
363447	-0.00696021	0.689295
363458	-0.0109595	0.683892
363498	0.00466592	0.700698
363760	-0.00770017	0.69133
363912	0.0693172	0.675685
363984	-0.299895	0.675685
364039	0.160029	0.675685
364073	0.0861107	0.675685
364208	-0.0587827	0.675685
364510	0.0416791	0.675685
364620	0.12128	0.675685
364676	-0.0831499	0.675685
364786	-0.0366524	0.675685
364838	0.18369	0.675685
365215	0.00570802	0.697868
365361	-0.0331799	0.690953
365797	-0.0661183	0.675685
365813	-0.216284	0.675685
365985	-0.0602979	0.675685
366030	-0.124031	0.675685
366061	0.119501	0.675685
366089	0.109448	0.675685
366140	-0.0363056	0.675685
366347	0.0633338	0.675685
367038	0.00365067	0.704721
367074	-0.00425455	0.695254
367153	-0.0295834	0.675685
367264	0.121193	0.675685
367332	0.0631193	0.675685
367455	-0.0259336	0.69133
367562	0.0191252	0.709161
367743	-0.0654928	0.675685
367745	-0.0549604	0.675685
369018	0.0997366	0.675685
373541	0.00604131	0.700091
396527	0.263355	0.675685
396551	0.263355	0.675685
396552	0.263355	0.675685
399489	-0.0422863	0.675685
406195	-0.0410014	0.675685
414826	0.0636733	0.675685
444985	-0.0858726	0.675685
448830	-0.0451955	0.68064
494499	-0.30121	0.675685
494500	0.173269	0.675685
494520	0.0765652	0.675685
497794	-0.0615243	0.675685
497840	0.20939	0.675685
497860	0.0592505	0.675685
497943	0.00967639	0.69602
497976	-0.283629	0.675685
497979	-0.0193456	0.675685
497995	-0.0270653	0.677696
498065	0.0613324	0.675685
498072	0.0302755	0.675685
498192	-0.0180016	0.675685
498211	-0.314365	0.675685
498560	-0.0303585	0.675685
498576	-0.0611287	0.675685
498650	-0.00971737	0.683916
498654	0.142543	0.675685
498709	0.045626	0.689675
498736	-0.441673	0.675685
498922	-0.123065	0.675685
498940	-0.00130961	0.717594
498982	-0.0568044	0.675685
499150	0.135061	0.675685
499256	0.0170257	0.689295
499322	0.130216	0.675685
499374	-0.019922	0.675685
499429	0.0369693	0.675685
499709	0.0667367	0.688669
499748	-0.0403486	0.675685
499783	-0.038834	0.675685
499800	-0.0388547	0.675685
499914	0.14638	0.675685
499929	0.0132401	0.679959
500120	0.0532036	0.675685
500133	-0.0608791	0.675685
500252	-0.00189071	0.710967
500319	0.109115	0.675685
500363	0.119497	0.675685
500393	-0.0537423	0.675685
500409	0.0597692	0.675685
500545	-0.150928	0.675685
500577	0.0375004	0.675685
500587	0.00220646	0.710344
500865	-0.0527342	0.675685
500923	-0.0748833	0.675685
500973	-0.0533052	0.675685
501010	0.142556	0.675685
501072	0.0238064	0.695804
501183	0.075326	0.675685
501195	-0.0707992	0.675685
501559	-0.0506235	0.675685
501563	0.0367033	0.684288
501592	-0.186643	0.675685
501702	-0.0323948	0.675685
501768	0.0248381	0.688669
501907	0.0416359	0.69412
502128	0.131878	0.675685
502389	-0.00376325	0.706518
502503	0.0170855	0.675685
502741	-0.0443282	0.675685
50561	0.119287	0.675685
50567	0.00446881	0.704357
50568	-0.0436958	0.675685
50594	-0.055186	0.675685
50645	-0.215464	0.675685
50663	-0.0323004	0.675685
50693	-0.104895	0.675685
50719	-0.0212678	0.675685
50872	-0.00573138	0.690065
54226	0.0403271	0.686388
54232	-0.285108	0.675685
54233	0.135483	0.675685
56823	0.285449	0.675685
57021	0.178959	0.675685
57298	-0.288642	0.675685
574523	0.263355	0.675685
58819	-0.0604591	0.675685
58835	0.241825	0.675685
58856	0.0205263	0.675685
58921	0.022085	0.675685
58948	-0.00483493	0.714615
58950	-0.0303626	0.675685
58965	0.00524878	0.697251
59313	-0.415785	0.675685
60333	-0.0262798	0.675685
60371	-0.110414	0.675685
60384	-0.0689274	0.675685
60394	-0.0373256	0.675685
60575	0.0311967	0.675685
60582	-0.0670964	0.675685
60660	-0.0450727	0.675685
60664	-0.422529	0.675685
63845	-0.0663617	0.675685
63865	-0.33187	0.675685
63868	-0.0341527	0.675685
63885	-0.0757023	0.675685
64015	-0.0508944	0.675685
64030	-0.288274	0.675685
64041	0.0359694	0.683551
64045	0.0118487	0.705695
64202	-0.043793	0.686388
64203	-0.0334321	0.689295
64206	0.390132	0.675685
64317	-0.1833	0.675685
64352	-0.257073	0.675685
64371	0.0117156	0.705205
64515	0.200217	0.675685
64517	-0.0172815	0.675685
64525	0.075343	0.675685
64557	-0.0199303	0.675685
64621	0.0296062	0.675685
64646	-0.0116291	0.683916
64668	-0.0126916	0.710171
64822	0.137471	0.675685
65131	-0.0234952	0.675685
65142	-0.000946429	0.717226
65166	0.0127143	0.694507
65185	-0.326018	0.675685
65270	-0.0230369	0.675685
65984	-0.0368185	0.675685
679082	0.0227655	0.675685
679641	0.0360881	0.675685
679692	0.0885976	0.675685
679837	-0.0435261	0.675685
680089	0.0230513	0.675685
680111	0.106428	0.675685
680229	0.0423544	0.675685
680270	0.112109	0.675685
680280	-0.055619	0.675685
680419	-0.0773641	0.675685
680515	-0.00265839	0.710408
680522	0.0170175	0.680166
680737	0.0811449	0.675685
680754	-0.0765765	0.679211
680944	-0.0569829	0.675685
681043	0.0651882	0.675685
681062	-0.0289382	0.675685
681284	-0.0624197	0.675685
681337	-0.341376	0.675685
681375	-0.365196	0.675685
681385	-0.289358	0.675685
681398	0.00205706	0.714101
681415	-0.0190342	0.675685
681429	-0.394314	0.675685
681682	-0.171485	0.675685
681694	-0.0075666	0.69133
681740	-0.0621882	0.675685
682402	-0.107952	0.675685
682787	-0.0551201	0.675685
682908	-0.0221904	0.675685
684538	0.137464	0.675685
684771	-0.0240882	0.691698
685025	-0.0904126	0.675685
685055	0.011223	0.68696
685082	-0.176838	0.675685
685378	-0.075521	0.675685
685385	0.0145517	0.675685
685504	0.0564627	0.675685
685646	0.118843	0.675685
685750	-0.00160969	0.716977
686151	-0.0240882	0.691698
686753	0.0349092	0.675685
686841	0.156178	0.675685
687827	0.0378987	0.675685
688611	0.0624644	0.675685
688708	-0.0697486	0.675685
688736	-0.0627164	0.675685
688843	0.0642376	0.675685
689481	0.0530049	0.675685
689523	0.182088	0.675685
689582	0.0930652	0.675685
689593	0.172575	0.675685
690126	0.0559078	0.685633
690288	0.0452288	0.675685
690746	0.0573429	0.675685
690820	-0.0511165	0.675685
690845	-0.035642	0.675685
690861	0.0937603	0.675685
691193	0.00272393	0.710253
691431	0.0114347	0.68064
691469	-0.227703	0.675685
691966	0.146312	0.675685
727679	-0.0191985	0.675685
79011	-0.0874656	0.675685
79127	-0.13361	0.675685
79255	-0.0336055	0.692689
80878	0.0073971	0.68378
81513	0.143616	0.675685
81520	-0.0463904	0.688211
81639	-0.0849085	0.675685
81709	-0.053363	0.675685
81718	0.131152	0.675685
81730	-0.0415795	0.675685
81804	-0.0072731	0.713906
81919	0.0168784	0.690218
81921	0.00448458	0.701409
83427	0.128603	0.675685
83462	-0.000425439	0.718401
83472	0.0167863	0.694851
83513	-0.0972297	0.675685
83531	0.0200151	0.697434
83784	0.111403	0.675685
83808	0.0201768	0.68064
83820	0.00381629	0.709877
83839	0.0270689	0.675685
84024	0.0322652	0.675685
84393	0.0105723	0.687888
84394	-0.029999	0.675685
84408	-0.0897257	0.675685
84410	-0.0587269	0.675685
84426	-0.0156219	0.675685
84493	0.555011	0.675685
85244	0.0409494	0.675685
85270	0.0465735	0.675685
85273	0.13479	0.675685
85333	0.0753584	0.675685
85383	0.00147796	0.717775
89827	-0.29984	0.675685
94195	-0.228651	0.675685
94196	-0.0105244	0.679983
94270	-0.0481902	0.675685
94338	-0.0201001	0.675685

## Sheet: BDC-160
gene	logfc	q-value
100145871	0.274865	0.999636
100188933	0.0570637	0.999636
100359731	0.191588	0.787223
100360252	0.456577	0.703105
100360342	-0.00981181	0.999636
100360594	-0.00485508	0.999636
100360679	-0.0633043	0.999636
100360867	0.00567156	0.999636
100360868	-0.0246693	0.999636
100361269	0.00547358	0.999636
100361660	0.0128839	0.999636
100361974	0.120982	0.999636
100364016	0.227328	0.999636
100909675	0.243886	0.999636
100910729	-0.0294027	0.999636
100911235	0.00134346	0.999636
100911553	0.0750435	0.999636
100911718	-0.0895306	0.999636
100911946	0.0515279	0.999636
100912247	0.109256	0.999636
102547294	0.071438	0.999636
102548633	0.508536	0.999636
102549061	0.0364605	0.999636
102551714	0.508536	0.999636
102554819	0.0233443	0.999636
102556129	0.0563755	0.999636
102556347	0.168379	0.999636
103689926	0.122027	0.999636
103689966	-0.372992	0.999636
103691893	0.275359	0.999636
108348130	0.168379	0.999636
113894	0.0599645	0.999636
113901	0.0245927	0.999636
113936	-0.150525	0.999636
113938	0.0836626	0.999636
113992	0.638565	0.155262
114096	0.0174569	0.999636
114114	0.0712755	0.999636
114117	-0.00856055	0.999636
114212	-0.0702374	0.999636
114217	0.0940254	0.999636
114482	0.035877	0.999636
114488	0.0121301	0.999636
114494	-0.168579	0.999636
114519	-0.134687	0.999636
114768	0.0517007	0.999636
116459	-0.00885541	0.999636
116479	0.279563	0.999636
116502	0.057858	0.999636
116547	0.424022	0.999636
116550	0.543216	0.155262
116555	-0.0101563	0.999636
116568	0.0523183	0.999636
116632	0.059537	0.999636
116644	-0.0142861	0.999636
116651	-0.0101223	0.999636
116663	-0.0890267	0.999636
116664	0.138689	0.999636
116676	-0.00863196	0.999636
116682	0.130814	0.999636
116685	-0.0294174	0.999636
116686	0.0839644	0.999636
116698	-0.00636883	0.999636
116721	0.273864	0.999636
116743	-0.00169765	0.999636
117038	0.021397	0.999636
117042	0.243735	0.446199
117089	-0.0205616	0.999636
117186	0.141131	0.999636
117250	0.0586692	0.999636
117254	0.280726	0.999636
117543	1.10684	0.00279666
117556	-0.00787202	0.999636
140638	0.0507119	0.999636
140656	0.086386	0.999636
140668	0.119557	0.999636
140720	0.00640315	0.999636
140868	-0.0140776	0.999636
154516	0.638565	0.155262
155423	0.0322266	0.999636
161475	-0.113417	0.999636
170465	0.782684	0.49467
170573	0.0497365	0.999636
170580	-0.701938	0.999636
170924	0.00939007	0.999636
171047	0.0321357	0.999636
171072	-0.0470477	0.999636
171115	-0.00794917	0.999636
171126	-0.154405	0.999636
171142	1.53645	1.94556e-05
171161	0.113015	0.999636
171347	-0.269209	0.999636
171350	0.00325684	0.999636
171410	-0.011332	0.999636
171439	-0.0781484	0.999636
171521	0.0282003	0.999636
171529	0.0122474	0.999636
191575	0.00658524	0.999636
192247	-0.0212716	0.999636
192252	0.0111398	0.999636
192269	-0.00219685	0.999636
192349	0.00696335	0.999636
201097	0.0921278	0.999636
24157	0.856537	0.340226
24159	0.203985	0.999636
24165	-0.00355937	0.999636
24188	1.50266	0.155262
24203	-0.0233373	0.999636
24244	0.00636211	0.999636
24256	0.380636	0.999636
24264	-0.00359942	0.999636
24267	0.140546	0.999636
24297	-0.394405	0.999636
24300	-0.161595	0.999636
24303	0.259817	0.999636
24309	-0.220107	0.999636
24314	-0.229416	0.999636
24315	0.585366	0.450043
24330	-0.714522	0.999636
24356	-0.0278717	0.999636
24413	-0.071215	0.999636
24421	0.379024	0.999636
24422	0.396364	0.999636
24426	0.314606	0.999636
24443	0.536584	0.909628
24465	0.51865	0.173664
24470	0.167423	0.999636
24522	0.783342	0.999636
24525	-0.0151458	0.999636
24546	0.0272836	0.999636
24552	0.707819	0.999636
24564	-0.0378404	0.999636
24590	0.0227405	0.999636
24596	-0.0405586	0.999636
24609	0.00925123	0.999636
246097	0.364518	0.954464
24616	0.16086	0.999636
246307	0.0202086	0.999636
24631	0.0513472	0.999636
246327	-0.00790874	0.999636
24642	0.435868	0.410062
24646	0.203193	0.999636
24657	0.689159	0.999636
24664	0.0252019	0.999636
24688	-0.0218107	0.999636
24763	0.413313	0.999636
24786	-0.197447	0.999636
24797	0.00386731	0.999636
24813	0.0705793	0.999636
24825	0.210219	0.999636
24829	0.113134	0.999636
24834	-0.0132031	0.999636
24839	0.0978749	0.999636
24861	0.638565	0.155262
24877	0.00746774	0.999636
24887	-0.164707	0.999636
24890	-0.33515	0.999636
24902	0.55415	0.999636
24904	0.733343	0.173664
24950	0.0308065	0.999636
25050	0.0167633	0.999636
25053	0.0595515	0.999636
25055	-0.0421016	0.999636
25081	-0.615825	0.999636
25087	0.181146	0.450043
25114	-0.21251	0.999636
25117	-0.114053	0.999636
25123	0.463734	0.999636
25124	0.274166	0.999636
25145	0.0189126	0.999636
25151	-0.069583	0.999636
25225	-0.0115955	0.999636
25235	0.110837	0.999636
25248	-0.00543623	0.999636
25253	0.0904049	0.999636
25268	-0.405078	0.999636
25274	0.298892	0.999636
252899	0.0749051	0.999636
252918	-0.00466028	0.999636
252922	-0.0978073	0.999636
252929	0.0246822	0.999636
252939	0.0157699	0.999636
252959	0.0506348	0.999636
252963	0.321836	0.999636
25297	-0.0159662	0.999636
25303	-0.0991683	0.999636
25307	0.0378477	0.999636
25315	0.0539376	0.999636
25331	0.0583288	0.999636
25402	-0.0854832	0.999636
25412	-0.14391	0.999636
25413	-0.217579	0.999636
25417	-0.0166959	0.999636
25420	-0.170132	0.999636
25427	-0.0527179	0.999636
25460	-0.0965378	0.999636
25515	-0.232883	0.999636
25521	-0.0103157	0.999636
25522	0.00869249	0.999636
25526	0.0267341	0.999636
25545	-0.086506	0.999636
25591	0.388528	0.999636
25612	0.264275	0.999636
25626	-0.0227455	0.999636
25639	-0.0198563	0.999636
25642	0.155293	0.999636
25656	0.036489	0.999636
25661	0.264654	0.999636
25662	0.0145868	0.999636
25669	-0.00391744	0.999636
25675	-0.363301	0.999636
25698	0.132499	0.999636
25700	0.0517492	0.999636
25729	-0.0166423	0.999636
25747	0.186389	0.999636
25756	-0.166683	0.999636
257644	0.365614	0.935551
259241	0.316446	0.999636
259244	-0.0434139	0.999636
261730	0.131478	0.999636
261737	0.00619345	0.999636
266602	0.294294	0.999636
266682	-0.0428545	0.999636
266685	0.0607493	0.999636
266711	-0.023373	0.999636
266730	0.604216	0.397859
266758	-0.0125792	0.999636
266808	0.00419964	0.999636
26760	0.512506	0.999636
282840	-0.654231	0.999636
282845	-0.000883496	0.999636
286895	-0.0062874	0.999636
286904	-0.26631	0.999636
286939	-0.0105545	0.999636
286954	0.383485	0.999636
286989	0.774939	0.999636
287278	0.00344663	0.999636
287437	0.0110202	0.999636
287467	-0.00323368	0.999636
287524	0.0934467	0.999636
287598	-0.0858762	0.999636
287653	0.0520434	0.999636
287828	0.00922494	0.999636
287845	0.0400403	0.999636
287876	0.00578547	0.999636
287877	-0.265215	0.999636
287940	-0.0054888	0.999636
287986	0.137733	0.999636
288003	-0.0254987	0.999636
288041	0.071956	0.999636
288057	0.0525814	0.999636
288236	0.254171	0.732246
288256	0.00282502	0.999636
288280	-0.233656	0.999636
288297	-0.0492944	0.999636
288333	0.357529	0.999636
288414	-0.0100159	0.999636
288532	-0.00979244	0.999636
288597	0.017683	0.999636
288667	0.0101233	0.999636
289054	0.266619	0.999636
289055	0.0190797	0.999636
289101	0.086019	0.999636
289257	-0.0397736	0.999636
289380	0.249094	0.999636
289481	0.0950005	0.999636
289707	0.0245306	0.999636
289924	0.184196	0.999636
289949	0.0472567	0.999636
289993	0.0775773	0.999636
289997	-0.0313733	0.999636
290277	0.259398	0.999636
290326	0.0496269	0.999636
290655	0.00354856	0.999636
290706	-0.00163744	0.999636
290757	0.0381241	0.999636
290783	0.309905	0.999636
290789	0.0449683	0.999636
290803	-0.00390132	0.999636
290925	0.00265749	0.999636
291023	0.00732595	0.999636
291034	-0.152358	0.999636
291057	-0.193147	0.999636
291081	-0.0033276	0.999636
291095	0.00268054	0.999636
291129	-0.00341786	0.999636
291132	-0.0878379	0.999636
291137	-0.105343	0.999636
291182	-0.00289789	0.999636
291234	0.0719738	0.999636
291312	0.0975013	0.999636
29145	-0.0203504	0.999636
29171	0.172857	0.999636
291713	0.00563122	0.999636
29174	0.824673	0.999636
291755	0.0179198	0.999636
291793	0.0127375	0.999636
291794	2.13332e-05	0.999636
291948	0.0207664	0.999636
292008	0.162157	0.999636
292017	0.0415404	0.999636
292071	0.0295864	0.999636
292085	0.344045	0.999636
292126	0.0189043	0.999636
292129	0.0579139	0.999636
29215	0.0210216	0.999636
29218	-0.00897468	0.999636
29222	-0.00327858	0.999636
29224	0.168379	0.999636
292295	0.0864671	0.999636
292381	-0.00979598	0.999636
29246	0.00093597	0.999636
292464	0.0133496	0.999636
292588	-0.00535295	0.999636
29261	0.293876	0.999636
292729	-0.0101695	0.999636
29277	-0.195063	0.999636
292913	0.0261942	0.999636
292995	0.0123482	0.999636
29308	0.0154063	0.999636
29326	0.0502985	0.999636
29332	-0.111261	0.999636
293497	-0.00121077	0.999636
293502	-0.032225	0.999636
293627	-0.241877	0.999636
293711	0.0870962	0.999636
293733	-0.0156165	0.999636
293743	0.0885385	0.999636
293779	0.12498	0.999636
293820	-0.0479454	0.999636
293847	0.0266117	0.999636
293989	-0.0895306	0.999636
294004	0.00310471	0.999636
294018	-0.00320918	0.999636
294071	0.317064	0.999636
294103	-0.376841	0.999636
294260	0.27673	0.999636
294519	0.00779348	0.999636
294521	0.0411454	0.999636
29455	-0.0186843	0.999636
294674	-0.0063689	0.999636
294744	0.0112444	0.999636
29500	-0.212539	0.999636
295228	-0.0972132	0.999636
29545	-0.011941	0.999636
295602	0.00500096	0.999636
295645	-0.00275464	0.999636
295661	0.152177	0.999636
29569	0.358219	0.999636
295704	-0.047521	0.999636
295930	-0.00677406	0.999636
295965	0.0469786	0.999636
296118	0.0487643	0.999636
296136	0.0180108	0.999636
296219	0.00202971	0.999636
296271	-0.350692	0.999636
29629	0.00386359	0.999636
29630	0.130635	0.999636
29634	0.0872864	0.999636
29640	0.032816	0.999636
296562	-0.032453	0.999636
296565	0.00720983	0.999636
29657	0.666541	0.225944
296709	-0.0174902	0.999636
296849	0.00517442	0.999636
29685	0.203938	0.999636
297077	0.377034	0.733114
297096	-0.00316386	0.999636
297176	0.105476	0.999636
29728	0.0738939	0.999636
29735	0.136396	0.999636
297408	-0.000819624	0.999636
297433	-0.0215095	0.999636
297436	0.0148724	0.999636
29750	-0.00744976	0.999636
29751	-0.00250994	0.999636
297572	-0.100129	0.999636
297594	0.190465	0.999636
297725	0.316515	0.999636
297784	-0.160751	0.999636
298079	-0.0340132	0.999636
298376	0.167618	0.999636
298441	0.00477014	0.999636
298552	0.103625	0.999636
298657	0.00742911	0.999636
29884	0.00847376	0.999636
298850	-0.013009	0.999636
298906	0.032549	0.999636
298942	0.284379	0.999636
299002	-0.0116187	0.999636
299156	-0.0112294	0.999636
299159	-0.0287878	0.999636
299276	0.114468	0.999636
299282	0.237323	0.999636
299616	0.0693705	0.999636
299625	-0.0118319	0.999636
299700	0.0111196	0.999636
300036	0.107311	0.999636
300051	0.0361805	0.999636
300079	0.00723842	0.999636
300120	0.00134463	0.999636
300121	0.0822697	0.999636
300122	0.0603877	0.999636
300126	-0.00154028	0.999636
300461	0.0777355	0.999636
300517	0.00632942	0.999636
300679	0.0212269	0.999636
300757	-0.0245016	0.999636
300795	0.0690582	0.999636
300923	0.139078	0.999636
301042	0.00796801	0.999636
301068	-0.00300199	0.999636
301111	0.634286	0.394052
301242	-0.00943362	0.999636
301264	0.0327165	0.999636
301295	0.02946	0.999636
301323	0.000244653	0.999636
301334	-0.00507278	0.999636
301351	0.0233313	0.999636
301595	0.638565	0.155262
301617	0.000223265	0.999636
301701	0.00186235	0.999636
302290	-9.03783e-05	0.999636
302396	-0.011373	0.999636
302492	0.024186	0.999636
302965	0.0771871	0.999636
302967	-0.00748922	0.999636
303163	0.125155	0.999636
303218	-0.13668	0.999636
303250	0.0275209	0.999636
303348	0.00980274	0.999636
303456	0.00680451	0.999636
303469	0.149117	0.999636
303479	-0.0166885	0.999636
303559	0.0147802	0.999636
303575	0.0507964	0.999636
303596	0.0644623	0.999636
303687	0.0335214	0.999636
303730	-0.0340878	0.999636
303785	0.0480895	0.999636
303828	0.00764602	0.999636
303875	0.383995	0.999636
303905	0.326447	0.999636
304300	0.0662957	0.999636
304301	0.00468903	0.999636
304325	-0.00158812	0.999636
304486	0.0794018	0.999636
304528	0.218268	0.999636
304543	-0.193896	0.999636
304573	0.0642534	0.999636
304741	0.0148629	0.999636
304815	0.0548222	0.999636
304951	0.129216	0.999636
304962	0.247357	0.999636
304965	0.0354336	0.999636
304982	-0.0377533	0.999636
305242	0.00288916	0.999636
305392	0.00703285	0.999636
305552	0.00589432	0.999636
305827	-0.0146304	0.999636
305850	0.0479618	0.999636
305882	0.00706845	0.999636
305984	0.0334332	0.999636
306071	0.274308	0.999636
306197	0.280329	0.999636
306251	-0.141198	0.999636
306338	-0.00287143	0.999636
306349	0.00444523	0.999636
306404	-0.00185045	0.999636
306439	-0.00452696	0.999636
306469	0.0184075	0.999636
306505	0.00781808	0.999636
306516	0.0443551	0.999636
306575	0.204407	0.999636
306695	0.0717612	0.999636
306720	0.791427	0.999636
306771	0.00258336	0.999636
306872	0.0596086	0.999636
306970	0.0519525	0.999636
307056	0.10167	0.999636
307098	0.11843	0.999636
307106	0.035587	0.999636
307126	0.0301642	0.999636
307347	-0.00965339	0.999636
307511	-0.0169604	0.999636
307540	-0.0186352	0.999636
307582	-0.291216	0.999636
307616	0.0935625	0.999636
307667	-0.00330232	0.999636
307757	-0.0121819	0.999636
307861	0.133082	0.999636
308061	0.0261411	0.999636
308100	0.233831	0.999636
308106	-0.00351033	0.999636
308113	-0.0612473	0.999636
308169	0.0894835	0.999636
308212	0.00860279	0.999636
308441	-0.0499408	0.999636
308508	-0.00839024	0.999636
308755	-0.0159213	0.999636
308761	0.183621	0.999636
308762	0.0463296	0.999636
308797	0.0127037	0.999636
308890	0.000328748	0.999636
309071	0.0495523	0.999636
309122	-0.0261865	0.999636
309262	-0.0539395	0.999636
309457	0.0156751	0.999636
309459	-0.00823119	0.999636
309523	0.0588	0.999636
309641	0.0697968	0.999636
309729	0.02995	0.999636
310090	0.0849258	0.999636
310344	-0.11993	0.999636
310375	-0.10962	0.999636
310486	-0.230894	0.999636
310508	0.00100569	0.999636
310631	-0.0579802	0.999636
310632	0.0496311	0.999636
310659	0.183178	0.999636
310665	-0.0545039	0.999636
310678	0.177405	0.999636
310769	-0.337051	0.999636
310772	0.225032	0.999636
310801	0.016526	0.999636
310808	0.546389	0.603362
310839	-0.0245486	0.999636
310843	0.216036	0.999636
311361	-0.00155149	0.999636
311423	0.032325	0.999636
311529	0.00333948	0.999636
311546	0.0047797	0.999636
311621	0.0543255	0.999636
311764	0.0113429	0.999636
311849	0.344161	0.999636
311952	-0.234485	0.999636
312227	0.0660961	0.999636
312316	0.489375	0.450043
312382	0.400964	0.999636
312538	0.0561478	0.999636
312664	0.000213055	0.999636
312720	0.0788364	0.999636
312790	0.0623342	0.999636
313021	0.00083331	0.999636
313108	0.589424	0.155262
313262	0.0101663	0.999636
313365	0.00636357	0.999636
313436	-0.0248339	0.999636
313536	-0.0424627	0.999636
313689	0.182425	0.999636
313743	-0.110949	0.999636
313843	0.487835	0.988569
314028	-0.0046597	0.999636
314126	0.0298042	0.999636
314616	-0.0121327	0.999636
314638	0.0583315	0.999636
314670	0.0528623	0.999636
314678	0.0649904	0.999636
314718	0.0098578	0.999636
314843	-0.144663	0.999636
314856	0.176971	0.999636
314859	-0.0104133	0.999636
314870	-0.10169	0.999636
314949	0.180735	0.999636
314993	-0.00758381	0.999636
315072	0.0777639	0.999636
315179	0.0572895	0.999636
315196	-0.00513213	0.999636
315215	0.0114544	0.999636
315298	-0.0657745	0.999636
315388	0.032089	0.999636
315423	0.00532416	0.999636
315510	-0.0141979	0.999636
315524	0.0256697	0.999636
315599	0.118759	0.999636
315611	-0.0221851	0.999636
315714	0.542912	0.954464
315740	0.0532972	0.999636
315807	0.170663	0.999636
315820	-0.000549487	0.999636
315851	-0.025794	0.999636
315852	-0.0229989	0.999636
315907	0.015798	0.999636
315963	0.0358549	0.999636
316254	0.099033	0.999636
316273	0.0678253	0.999636
316413	0.0493819	0.999636
316425	0.0145955	0.999636
316539	-0.0150997	0.999636
316602	-0.00664836	0.999636
316758	-0.0192149	0.999636
316764	-0.0123772	0.999636
316767	-0.0260747	0.999636
317308	0.402593	0.999636
317399	-0.289784	0.999636
317590	0.125898	0.999636
338477	-0.00560154	0.999636
353302	-0.0127124	0.999636
360229	0.0897637	0.999636
360243	0.0369484	0.999636
360254	0.00325071	0.999636
360272	-0.0210528	0.999636
360445	0.1077	0.999636
360564	-0.078834	0.999636
360581	-0.00607012	0.999636
360616	0.0216643	0.999636
360621	-0.0747295	0.999636
360646	-0.00876692	0.999636
360714	0.232664	0.999636
360719	0.151524	0.999636
360739	-0.00486229	0.999636
360747	0.0456685	0.999636
360772	-0.476247	0.999636
360818	-0.0346514	0.999636
360847	0.0907078	0.999636
360867	0.00989758	0.999636
360962	-0.00415604	0.999636
361018	0.00354537	0.999636
361042	-0.016895	0.999636
361096	-0.0111004	0.999636
361170	0.0702744	0.999636
361419	0.0662312	0.999636
361467	-0.0118834	0.999636
361472	-0.00189335	0.999636
361503	0.0320025	0.999636
361516	0.813126	0.999636
361519	-0.016041	0.999636
361523	-0.0848078	0.999636
361576	0.0625701	0.999636
361705	-0.00546426	0.999636
361771	0.120372	0.999636
361802	-0.00220751	0.999636
361921	0.0497765	0.999636
361991	0.0154386	0.999636
362021	0.00552219	0.999636
362048	-0.00656385	0.999636
362090	-0.00831881	0.999636
362178	-0.000717477	0.999636
362227	-0.00171135	0.999636
362252	0.0223693	0.999636
362335	-0.00938231	0.999636
362412	-0.0997951	0.999636
362436	-0.0100173	0.999636
362438	0.144033	0.999636
362447	-0.0289904	0.999636
362485	0.0249697	0.999636
362519	0.115109	0.999636
362533	0.173016	0.999636
362558	-0.0203331	0.999636
362578	0.000240981	0.999636
362592	0.00989992	0.999636
362595	0.0132568	0.999636
362691	0.000631052	0.999636
362710	0.0187426	0.999636
362720	0.00971888	0.999636
362732	-0.151128	0.999636
362740	0.00485628	0.999636
362750	-0.00921443	0.999636
362779	-0.00699746	0.999636
362838	0.00572635	0.999636
362895	-0.696272	0.999636
362935	0.0588837	0.999636
362993	0.0236408	0.999636
362994	0.0087587	0.999636
363018	-0.0106135	0.999636
363028	0.275941	0.999636
363031	0.10167	0.999636
363064	0.367595	0.453827
363076	-0.00390659	0.999636
363088	0.227328	0.999636
363093	0.0158138	0.999636
363139	0.0304005	0.999636
363225	0.0442512	0.999636
363333	-0.0177332	0.999636
363334	0.214972	0.999636
363447	-0.00666526	0.999636
363458	0.00395033	0.999636
363498	-0.0205365	0.999636
363760	-0.00631801	0.999636
363912	0.0728396	0.999636
363984	0.061566	0.999636
364039	0.0916554	0.999636
364073	0.0658816	0.999636
364208	-0.00647965	0.999636
364510	0.03007	0.999636
364620	0.0907474	0.999636
364676	-0.0193903	0.999636
364786	0.0372328	0.999636
364838	-0.075334	0.999636
365215	0.00826739	0.999636
365361	0.0471759	0.999636
365797	0.138418	0.999636
365813	0.0738288	0.999636
365985	-0.00329832	0.999636
366030	0.379363	0.732246
366061	0.0574917	0.999636
366089	0.0765637	0.999636
366140	-0.00918054	0.999636
366347	0.0613885	0.999636
367038	0.0272696	0.999636
367074	0.0224408	0.999636
367153	-0.00191383	0.999636
367264	0.0516979	0.999636
367332	0.0514242	0.999636
367455	-0.0944748	0.999636
367562	0.344241	0.999636
367743	-0.0281712	0.999636
367745	-0.0506189	0.999636
369018	0.0856308	0.999636
373541	0.0191935	0.999636
396527	0.638565	0.155262
396551	0.638565	0.155262
396552	0.638565	0.155262
399489	0.0148564	0.999636
406195	-0.0562855	0.999636
414826	0.0572085	0.999636
444985	0.0186554	0.999636
448830	-0.0460717	0.999636
494499	0.396364	0.999636
494500	0.379024	0.999636
494520	0.0554307	0.999636
497794	0.0936543	0.999636
497840	0.111513	0.999636
497860	0.0656266	0.999636
497943	0.0192314	0.999636
497976	-0.0361773	0.999636
497979	0.0268878	0.999636
497995	0.0491588	0.999636
498065	0.0614744	0.999636
498072	-0.000146535	0.999636
498192	-0.00365135	0.999636
498211	-0.269209	0.999636
498560	0.0135736	0.999636
498576	-0.0250176	0.999636
498650	0.01802	0.999636
498654	0.0896926	0.999636
498709	0.189778	0.999636
498736	-0.0236327	0.999636
498922	0.0486904	0.999636
498940	0.0476674	0.999636
498982	0.00160819	0.999636
499150	0.0939664	0.999636
499256	0.044614	0.999636
499322	-0.0219195	0.999636
499374	0.18567	0.999636
499429	0.0261232	0.999636
499709	-0.0112239	0.999636
499748	-0.0158223	0.999636
499783	-0.00568891	0.999636
499800	0.0165033	0.999636
499914	0.0752412	0.999636
499929	-0.0209666	0.999636
500120	0.0734452	0.999636
500133	0.280129	0.999636
500252	-0.023703	0.999636
500319	0.0726345	0.999636
500363	0.0805262	0.999636
500393	-0.00222132	0.999636
500409	0.0284194	0.999636
500545	0.0683427	0.999636
500577	0.0338295	0.999636
500587	-0.0016434	0.999636
500865	-0.0136973	0.999636
500923	0.2862	0.787223
500973	-0.00706716	0.999636
501010	0.0915133	0.999636
501072	0.856537	0.340226
501183	0.0660405	0.999636
501195	-0.00778289	0.999636
501559	-0.00543153	0.999636
501563	0.0637189	0.999636
501592	0.307654	0.72952
501702	0.00586099	0.999636
501768	-0.0461014	0.999636
501907	0.592501	0.999636
502128	0.0846763	0.999636
502389	0.0123055	0.999636
502503	0.0347331	0.999636
502741	0.259601	0.446199
50561	0.00325675	0.999636
50567	0.0152441	0.999636
50568	-0.0132298	0.999636
50594	0.0158259	0.999636
50645	0.153265	0.999636
50663	0.00678451	0.999636
50693	-0.153116	0.999636
50719	0.0034432	0.999636
50872	-0.00301471	0.999636
54226	-0.0850159	0.999636
54232	0.278485	0.999636
54233	-0.0178704	0.999636
56823	-0.30196	0.999636
57021	0.106206	0.999636
57298	0.0719798	0.999636
574523	0.638565	0.155262
58819	0.210026	0.999636
58835	0.0358065	0.999636
58856	0.0167077	0.999636
58921	-0.014174	0.999636
58948	0.0057155	0.999636
58950	-0.000871418	0.999636
58965	0.020995	0.999636
59313	0.777599	0.999636
60333	0.0477063	0.999636
60371	0.234661	0.999636
60384	0.313201	0.758696
60394	-0.00424009	0.999636
60575	0.0539585	0.999636
60582	-0.0161509	0.999636
60660	-0.0130949	0.999636
60664	-0.19064	0.999636
63845	-0.0321186	0.999636
63865	0.206843	0.999636
63868	0.429852	0.336564
63885	0.000856573	0.999636
64015	-0.0107765	0.999636
64030	0.0945063	0.999636
64041	-0.0477349	0.999636
64045	-0.00604808	0.999636
64202	-0.111122	0.999636
64203	0.0353832	0.999636
64206	0.615449	0.999636
64317	0.579804	0.999636
64352	0.484039	0.954464
64371	0.150193	0.999636
64515	-0.137464	0.999636
64517	0.000266132	0.999636
64525	0.176604	0.999636
64557	-0.00618659	0.999636
64621	-0.0286194	0.999636
64646	0.0290481	0.999636
64668	-0.555169	0.999636
64822	0.0947016	0.999636
65131	-0.00232314	0.999636
65142	-0.000175743	0.999636
65166	0.06043	0.999636
65185	0.257143	0.999636
65270	0.0124674	0.999636
65984	0.001119	0.999636
679082	-0.0140297	0.999636
679641	0.038825	0.999636
679692	-0.0946961	0.999636
679837	0.016808	0.999636
680089	-0.0112532	0.999636
680111	-0.288446	0.999636
680229	0.0255756	0.999636
680270	0.0870597	0.999636
680280	0.0917404	0.999636
680419	0.0636404	0.999636
680515	0.0131855	0.999636
680522	0.062889	0.999636
680737	-0.432505	0.999636
680754	0.401583	0.999636
680944	0.245964	0.624379
681043	-0.00547484	0.999636
681062	-0.00628977	0.999636
681284	0.0179604	0.999636
681337	0.226664	0.999636
681375	0.625739	0.999636
681385	0.614928	0.999636
681398	0.0287533	0.999636
681415	0.000431236	0.999636
681429	-0.218834	0.999636
681682	0.194219	0.999636
681694	0.0317221	0.999636
681740	-0.00983143	0.999636
682402	0.137733	0.999636
682787	0.176766	0.999636
682908	-0.0108007	0.999636
684538	0.00094041	0.999636
684771	0.0661194	0.999636
685025	-0.289784	0.999636
685055	0.00594565	0.999636
685082	-0.0407778	0.999636
685378	-0.00405156	0.999636
685385	0.0327279	0.999636
685504	0.0435078	0.999636
685646	0.0703009	0.999636
685750	0.0317942	0.999636
686151	0.0661194	0.999636
686753	0.00713088	0.999636
686841	0.0949585	0.999636
687827	0.0267141	0.999636
688611	0.0423458	0.999636
688708	-0.0288995	0.999636
688736	-0.0171781	0.999636
688843	-0.00717394	0.999636
689481	0.096677	0.999636
689523	-0.0537434	0.999636
689582	0.0590954	0.999636
689593	-0.337903	0.999636
690126	0.177405	0.999636
690288	0.0622788	0.999636
690746	0.0621904	0.999636
690820	-0.00558952	0.999636
690845	0.0279627	0.999636
690861	0.0691453	0.999636
691193	0.0117992	0.999636
691431	0.00846412	0.999636
691469	0.299	0.793916
691966	0.808802	0.999636
727679	-0.0111325	0.999636
79011	-0.00417168	0.999636
79127	0.141426	0.999636
79255	-0.0146589	0.999636
80878	-0.00355348	0.999636
81513	-0.133628	0.999636
81520	-0.372992	0.999636
81639	-0.681415	0.999636
81709	-0.00937081	0.999636
81718	0.37262	0.999636
81730	-0.0078786	0.999636
81804	0.128119	0.999636
81919	-0.0155665	0.999636
81921	0.00464614	0.999636
83427	0.133783	0.999636
83462	0.0158678	0.999636
83472	0.35579	0.999636
83513	-0.00708806	0.999636
83531	0.0108272	0.999636
83784	-0.0832786	0.999636
83808	0.0440748	0.999636
83820	0.0434679	0.999636
83839	0.011022	0.999636
84024	0.0392217	0.999636
84393	-0.00484713	0.999636
84394	-0.0447849	0.999636
84408	-0.0147594	0.999636
84410	0.0149915	0.999636
84426	0.00754682	0.999636
84493	0.0647406	0.999636
85244	0.0364931	0.999636
85270	0.0337031	0.999636
85273	0.0227087	0.999636
85333	0.405272	0.397859
85383	0.0263441	0.999636
89827	0.0116452	0.999636
94195	0.385754	0.999636
94196	0.00164535	0.999636
94270	-0.0342317	0.999636
94338	0.00396371	0.999636

## Sheet: COU-100
gene	logfc	pvalue
100145871	0.553819	0.0369969
100188933	0.303163	0.00369071
100359731	0.485282	0.000295211
100360252	0.976816	2.42513e-06
100360342	0.171504	0.0878161
100360594	0.236938	0.015111
100360679	0.171747	0.0986007
100360867	0.265922	0.0391202
100360868	0.199854	0.0327743
100361269	0.202987	0.087635
100361660	0.218883	0.0199307
100361974	0.370913	0.0943817
100364016	0.936408	0.0180103
100909675	-1.00996	0.00184893
100910729	0.107239	0.00422014
100911235	0.171355	0.099623
100911553	-0.471636	0.0311119
100911718	-0.993672	0.000393531
100911946	0.559001	0.00336057
100912247	-0.655876	0.013667
102547294	0.290286	0.00843183
102548633	-1.12644	0.00849376
102549061	1.44308	0.000803696
102551714	-1.12644	0.00849376
102554819	0.279837	0.0831161
102556129	0.254957	0.0890985
102556347	1.47674	6.19689e-05
103689926	0.383761	0.000130097
103689966	-0.611416	0.0273435
103691893	0.317046	0.0838203
108348130	1.47674	6.19689e-05
113894	0.646692	0.0179393
113901	0.21849	0.00472037
113936	-0.421049	0.0432034
113938	0.679109	0.0161344
113992	1.29793	0.000584156
114096	0.520931	0.0731478
114114	0.335331	0.069282
114117	0.149353	0.00843183
114212	0.469914	0.00219997
114217	0.5545	0.00276212
114482	0.410051	0.00204657
114488	0.234472	0.0328685
114494	0.975868	0.0144281
114519	-0.879595	0.00825842
114768	-0.335001	0.0495509
116459	0.0932371	0.0717743
116479	0.754321	6.7041e-05
116502	0.529777	0.0635993
116547	-1.04097	0.0963113
116550	0.51185	0.0104617
116555	0.176698	0.0745865
116568	0.173541	0.0708056
116632	0.267535	0.0629604
116644	0.119376	0.0287379
116651	0.188071	0.0288078
116663	-1.02063	0.00480567
116664	0.492109	0.000276828
116676	0.298401	0.00340716
116682	-1.13521	0.000156499
116685	0.19007	0.0345671
116686	0.62988	0.0395223
116698	0.194108	0.0542634
116721	0.438948	0.0864503
116743	0.0806552	0.0912708
117038	0.375384	1.0826e-06
117042	0.564473	0.000369119
117089	0.169202	0.0992596
117186	-1.14413	0.00726964
117250	0.32327	0.0429349
117254	0.706064	0.000369119
117543	1.00463	0.00147755
117556	0.085238	0.0412705
140638	-0.366345	0.0353796
140656	0.711869	0.0026661
140668	3.46582	6.52142e-08
140720	0.188418	0.000941358
140868	0.183289	0.0552409
154516	1.29793	0.000584156
155423	1.02289	0.00113526
161475	-0.511769	0.0739748
170465	1.14188	0.0118765
170573	-0.316718	0.0731078
170580	1.26539	0.048966
170924	0.831848	0.000109585
171047	0.206518	0.0659973
171072	-0.81067	0.000999194
171115	0.138041	0.0590514
171126	0.538561	0.0324956
171142	0.888181	0.00192772
171161	-0.386492	0.0301833
171347	-0.779882	0.0355621
171350	0.196154	0.0849367
171410	0.116893	0.0243717
171439	-0.447232	0.0650818
171521	-0.974904	0.00269858
171529	0.277099	0.00432577
191575	0.20424	0.0720935
192247	-1.81552	0.000109585
192252	0.197711	0.0873263
192269	0.162505	0.0851647
192349	0.293432	4.9437e-05
201097	0.248547	0.0347079
24157	1.61662	4.9437e-05
24159	1.73307	5.22061e-06
24165	0.204099	0.00800182
24188	1.76381	0.00322576
24203	-0.27014	0.0771087
24244	0.161472	0.0446508
24256	0.611806	0.000259749
24264	0.171771	0.0369634
24267	0.462979	0.0277092
24297	-1.91815	0.000239646
24300	0.931101	0.0611455
24303	-0.552577	0.0391202
24309	1.59912	2.77547e-05
24314	1.67325	6.05789e-06
24315	0.556795	0.047367
24330	-2.95063	0.000395446
24356	-0.578669	0.0048476
24413	-0.476194	0.0240822
24421	1.3823	9.80589e-08
24422	1.09064	0.019263
24426	5.82221	4.63791e-10
24443	1.01326	8.30903e-05
24465	1.11133	2.13943e-05
24470	-0.487015	0.00906346
24522	-2.20857	0.0433748
24525	0.151843	0.087749
24546	-0.232544	0.0648898
24552	1.87248	0.000568559
24564	-0.381905	9.81105e-05
24590	0.296718	0.0281128
24596	-0.122977	0.0332671
24609	0.204065	0.0849367
246097	0.638263	0.00383181
24616	-0.592941	0.000276315
246307	0.217802	0.0732084
24631	0.390631	0.00119454
246327	0.173598	0.0800204
24642	0.463199	0.015132
24646	2.39006	4.02474e-05
24657	1.18983	8.85353e-05
24664	0.700456	0.000145845
24688	-0.157507	0.000566296
24763	-1.0482	0.000844634
24786	-0.549859	0.0680542
24797	0.254806	8.1996e-05
24813	-0.338852	0.0746805
24825	0.694239	0.000737487
24829	0.574803	0.00241746
24834	0.210116	0.0676594
24839	0.357247	0.0101386
24861	1.29793	0.000584156
24877	0.168384	0.00357727
24887	0.549959	0.0379573
24890	0.538802	0.0546916
24902	1.62777	0.000864916
24904	0.557399	0.0405857
24950	0.772326	0.0930689
25050	0.157513	0.000328408
25053	-0.334773	0.0571623
25055	0.735054	0.00597624
25081	0.932516	0.00357727
25087	0.676848	0.000157651
25114	-0.655696	0.0102925
25117	-0.472887	0.0235341
25123	1.66387	0.036757
25124	0.901539	0.00694077
25145	0.33003	0.0235341
25151	1.10978	0.000369119
25225	0.338725	0.00167172
25235	0.29909	0.08376
25248	0.100615	0.0305582
25253	0.710412	0.00143951
25268	-0.890409	0.012876
25274	0.500553	0.00665674
252899	0.202387	0.0343714
252918	0.269628	0.00875644
252922	-0.894683	0.000595391
252929	1.04807	0.000344432
252939	0.211136	0.00161222
252959	0.286981	0.0638915
252963	0.648633	0.0181278
25297	0.108128	0.0338213
25303	0.449809	0.0268287
25307	0.274545	0.00927128
25315	1.18885	0.00893906
25331	-0.34807	0.0426289
25402	0.483781	0.0661805
25412	-0.527873	0.00382066
25413	0.675045	0.0665716
25417	0.130623	0.0125662
25420	0.980881	0.000941358
25427	0.509749	0.0914729
25460	0.649017	0.0205333
25515	0.732099	4.61185e-05
25521	0.0916621	0.0732084
25522	0.161695	0.0462887
25526	0.202609	0.00219696
25545	0.653065	0.0732084
25591	0.548554	0.0324956
25612	2.367	0.000369119
25626	0.890758	0.0428213
25639	0.583326	0.054466
25642	-0.491293	0.0274977
25656	0.317971	0.00153775
25661	-0.863262	0.00168877
25662	0.183829	0.0169647
25669	0.12061	0.0739748
25675	1.36287	0.00570243
25698	-1.14112	0.0090899
25700	0.577357	0.0122971
25729	0.251762	0.0022314
25747	-0.745832	0.0230851
25756	0.241927	0.0384487
257644	0.915293	0.000835855
259241	1.47253	0.00023855
259244	-3.16126	2.23099e-08
261730	0.572819	0.061498
261737	0.110498	0.0542634
266602	-0.816808	0.0250754
266682	-1.16689	2.52252e-05
266685	-0.37835	0.041619
266711	0.0819427	0.00906104
266730	1.16978	0.000166619
266758	0.677789	0.00161222
266808	0.190077	0.0900507
26760	2.16158	0.000335299
282840	-0.983304	0.0157527
282845	0.17851	0.0311119
286895	0.114682	0.0240822
286904	-0.564361	0.0267405
286939	0.229936	0.0986007
286954	1.11065	0.0261252
286989	1.41038	0.00118277
287278	0.205316	0.0921421
287437	0.158821	0.0878701
287467	0.0889493	0.0861749
287524	0.902489	0.00363377
287598	1.19586	2.23099e-08
287653	0.27196	0.0266903
287828	0.20052	0.0731478
287845	0.31591	0.0391482
287876	0.227503	0.0698676
287877	1.83598	3.27393e-07
287940	0.178952	0.0322664
287986	0.578919	0.0360315
288003	0.443772	0.0919941
288041	0.512565	0.00639428
288057	-0.71605	0.00225581
288236	0.620459	0.000111931
288256	0.184574	0.0298857
288280	-0.406418	0.00307265
288297	-0.362561	0.0787736
288333	1.1072	1.81695e-05
288414	0.181318	0.0787736
288532	0.196853	0.0399311
288597	0.216527	0.099623
288667	0.215344	0.0597816
289054	0.442091	0.006874
289055	-0.281171	0.0810774
289101	0.594744	0.00205726
289257	0.17112	0.0716892
289380	0.792202	0.000703107
289481	0.542038	0.00203765
289707	0.259841	0.0299155
289924	0.428015	0.030801
289949	0.428126	0.00023855
289993	0.946677	0.00251892
289997	0.427705	0.0235341
290277	0.814179	0.0372392
290326	0.410752	0.0849367
290655	0.164641	0.0655623
290706	0.214591	0.0193711
290757	-0.307161	0.0792156
290783	0.948747	0.000545473
290789	0.297545	0.0701129
290803	0.417928	2.68606e-05
290925	0.263838	0.010074
291023	0.213956	0.0649429
291034	0.425483	0.00531013
291057	-0.527358	0.0320219
291081	0.229815	0.00216758
291095	0.201088	0.0720935
291129	0.208127	0.000206064
291132	-0.814676	0.0159394
291137	0.242975	0.0440679
291182	0.169184	0.0930689
291234	1.31494	0.000129023
291312	0.26157	0.0854641
29145	0.114427	0.000819895
29171	1.14917	9.11396e-09
291713	0.219345	0.000856614
29174	1.07874	0.00267639
291755	0.39702	0.000251329
291793	0.213847	0.00163817
291794	0.178508	0.0823324
291948	0.67921	0.0556146
292008	0.286758	0.0996645
292017	0.255605	0.0685569
292071	0.731801	2.73602e-05
292085	0.591894	0.0272272
292126	-0.275396	0.0634582
292129	0.350304	0.0124535
29215	0.316475	0.0728691
29218	0.220117	0.0275302
29222	0.19351	0.0723779
29224	1.47674	6.19689e-05
292295	0.569639	0.0019235
292381	0.157583	0.00480771
29246	0.201858	0.00211899
292464	0.181755	0.0740112
292588	0.191631	0.058513
29261	0.71251	0.001819
292729	0.193071	0.0735924
29277	-4.74985	2.42513e-06
292913	0.26273	0.0322725
292995	0.215885	0.03545
29308	0.204125	0.0917037
29326	0.699397	0.00231281
29332	1.16125	0.0019235
293497	0.135061	0.017987
293502	0.777479	0.00247021
293627	-0.484272	0.0385718
293711	0.465623	0.00285761
293733	0.221783	0.0188645
293743	0.287751	0.0204397
293779	-0.464925	0.0522857
293820	1.52188	0.010376
293847	0.264016	0.00927128
293989	-0.993672	0.000393531
294004	0.230572	0.021307
294018	0.147991	0.0810862
294071	1.17007	2.08384e-05
294103	-1.18896	0.000982575
294260	0.817328	0.00137954
294519	0.198126	0.0342534
294521	0.28699	0.0697363
29455	0.963822	0.00320612
294674	0.113715	0.0393517
294744	0.233804	0.0885663
29500	-0.659281	0.0149699
295228	-1.16698	0.0354411
29545	0.163994	0.00813107
295602	0.220668	0.0246521
295645	0.0814292	0.0598529
295661	0.70151	0.00287352
29569	0.531006	0.0649776
295704	0.822516	0.0482192
295930	0.138533	0.088633
295965	0.169929	0.0774119
296118	0.250433	0.0731478
296136	0.221959	0.0912708
296219	0.200385	0.081163
296271	0.800594	0.00916482
29629	0.109594	0.0921032
29630	0.673917	0.0408922
29634	0.473255	0.00204103
29640	0.408869	0.0680542
296562	0.825891	0.000803696
296565	0.176128	0.0890494
29657	-0.518106	0.0391482
296709	0.504492	0.0972374
296849	0.230543	0.0235341
29685	1.70503	9.43317e-09
297077	0.371861	0.0737742
297096	0.158783	0.0598529
297176	1.13758	6.48002e-05
29728	0.945379	0.000473216
29735	0.854092	0.000224581
297408	0.17251	0.0912708
297433	0.13693	0.0943817
297436	0.231542	0.0383827
29750	0.181937	0.0989084
29751	0.199469	0.0552833
297572	-0.842384	0.000562954
297594	1.05956	0.00444804
297725	1.57285	1.7234e-05
297784	-1.05371	0.0316377
298079	0.122992	0.0441174
298376	1.19406	0.000560632
298441	0.294245	0.0144281
298552	0.63011	0.0638019
298657	0.250189	0.0038758
29884	0.23541	0.058513
298850	0.236973	0.0169139
298906	1.14228	3.20542e-05
298942	0.688561	0.0178185
299002	0.193116	0.0222184
299156	0.0921651	0.078571
299159	0.62374	0.00103673
299276	-0.207789	0.0235341
299282	-2.59956	0.00281484
299616	0.409705	0.00912874
299625	0.194733	0.0432034
299700	0.236641	0.0261252
300036	0.518855	0.0799408
300051	0.174594	0.0855055
300079	0.200536	0.088633
300120	0.18125	0.049605
300121	0.504716	0.00192772
300122	0.320935	0.0312765
300126	0.229841	0.038309
300461	0.455907	0.00666804
300517	0.139092	0.0487205
300679	0.149185	0.0661805
300757	0.575961	0.0312902
300795	0.660725	0.00895022
300923	0.432535	4.53051e-05
301042	0.344029	0.001495
301068	0.145335	0.0879167
301111	1.05826	0.000844634
301242	0.2408	0.0249332
301264	-0.286683	0.0839672
301295	0.25481	0.0396832
301323	0.213141	0.0421924
301334	0.110061	0.0385955
301351	0.164429	0.00011162
301595	1.29793	0.000584156
301617	0.263555	0.00469279
301701	0.281804	0.00192869
302290	0.159907	0.0972374
302396	0.139458	0.063024
302492	0.194378	0.0794233
302965	-0.488818	0.0204397
302967	0.125486	0.0794059
303163	1.47954	0.00514377
303218	-0.781346	0.00899348
303250	0.23697	0.0629604
303348	0.691725	6.03249e-05
303456	0.187045	0.0943817
303469	0.229714	0.0756291
303479	0.564604	4.01139e-06
303559	0.231875	0.0447871
303575	0.732503	0.0016237
303596	0.284576	0.0284586
303687	0.254287	0.00843107
303730	0.142782	0.0675339
303785	0.324121	0.0240832
303828	0.215803	0.0275302
303875	0.704026	0.0139993
303905	0.954685	0.0141415
304300	0.360884	0.0142924
304301	0.188394	0.000755637
304325	0.125783	0.0561523
304486	0.475651	0.037719
304528	0.658167	0.00219997
304543	0.983356	7.7512e-05
304573	0.593236	0.0178615
304741	0.222352	0.0246859
304815	0.187098	0.0767342
304951	0.875562	0.00349804
304962	0.677208	0.0028895
304965	0.468045	0.000359061
304982	0.147706	0.0634582
305242	0.150222	0.0297879
305392	0.358906	0.000755637
305552	0.18346	0.0649429
305827	0.190587	0.0444987
305850	0.264482	0.0373866
305882	0.231477	0.0433396
305984	0.373217	0.000532344
306071	0.639832	0.0817637
306197	0.513344	0.00435508
306251	-0.479431	0.00025076
306338	0.179148	0.00793777
306349	0.177057	0.00182044
306404	0.110381	0.0603328
306439	0.125937	0.00287352
306469	0.211493	0.0774085
306505	0.158396	0.0685569
306516	0.476441	0.0261252
306575	1.75371	0.000293695
306695	1.3016	1.62987e-05
306720	1.42318	0.000111931
306771	0.163408	0.0629604
306872	0.315445	0.0288078
306970	0.209715	0.0804309
307056	1.02431	0.00171951
307098	-1.5435	0.00192772
307106	0.213848	0.039218
307126	-0.868454	0.0943817
307347	0.16406	0.0972453
307511	0.222128	0.0235341
307540	0.0991936	0.0922777
307582	1.62328	8.99714e-06
307616	0.456104	0.00342269
307667	0.196552	0.0373866
307757	0.163729	0.00931558
307861	0.252882	0.0623771
308061	0.234574	0.061498
308100	0.730593	0.0546916
308106	0.441998	0.0274468
308113	0.368915	0.0502208
308169	0.449235	0.00793777
308212	0.178538	0.0813386
308441	0.515634	0.0963113
308508	0.172737	0.0948501
308755	0.22412	0.0130626
308761	0.944914	0.00195146
308762	0.254491	0.0542634
308797	0.204229	0.0612094
308890	0.148105	0.0875867
309071	0.325953	0.0243717
309122	0.196618	0.0400063
309262	0.788869	0.00117993
309457	0.224589	0.0261252
309459	0.0733298	0.0322425
309523	0.864792	0.000515736
309641	0.416171	0.00407756
309729	0.162145	0.0996645
310090	0.5107	0.00192869
310344	0.83572	0.000393531
310375	-0.699862	0.0259677
310486	-1.20976	0.00231281
310508	0.196699	0.0701129
310631	0.162996	0.0671662
310632	0.189618	0.0957714
310659	1.35646	4.02474e-05
310665	0.358323	0.0859641
310678	1.35892	0.000266849
310769	-0.728815	0.0740404
310772	1.13364	8.56653e-05
310801	0.281219	0.0384185
310808	0.485635	0.0286079
310839	0.128375	0.0839875
310843	0.564924	0.0122817
311361	0.235996	0.0140467
311423	0.307317	0.0267708
311529	0.214431	0.0466222
311546	0.295529	0.00285761
311621	0.579008	0.00297088
311764	0.197176	0.0875867
311849	0.968017	0.0014879
311952	0.826931	0.00297894
312227	0.36957	0.0408922
312316	0.413118	0.0890985
312382	0.894646	0.000825911
312538	1.35193	0.00015745
312664	0.0615393	0.0734539
312720	0.307029	0.00412982
312790	0.324356	0.00801645
313021	0.171747	0.088633
313108	0.961996	0.00147709
313262	0.266748	0.0592579
313365	0.204602	0.0900507
313436	0.113223	0.0695761
313536	0.346468	0.0120588
313689	0.37482	0.0823027
313743	-0.51197	0.06318
313843	0.752149	0.00182044
314028	0.124308	0.0913213
314126	0.234493	0.0858866
314616	0.146399	0.0988667
314638	-0.279054	0.0911067
314670	0.217122	0.0433937
314678	0.313221	0.0160679
314718	0.21832	0.00949635
314843	-0.957918	0.0555422
314856	0.7791	6.05789e-06
314859	0.202387	0.0372392
314870	-0.183935	0.019263
314949	0.390488	0.0625288
314993	0.165654	0.0720935
315072	0.506463	0.0024739
315179	0.314827	0.0169477
315196	0.157208	0.0996645
315215	0.157586	0.00849376
315298	0.399122	0.0957714
315388	-0.299296	0.0462272
315423	0.361457	0.0858119
315510	0.127498	0.0984889
315524	0.225622	0.051215
315599	0.662628	0.0249031
315611	-0.135472	0.0366497
315714	0.907753	0.0369969
315740	0.244583	0.0267708
315807	0.754624	0.0024739
315820	0.27778	0.0303953
315851	0.150496	0.02536
315852	0.376767	0.00650099
315907	0.145452	0.0913213
315963	-0.275029	0.0821855
316254	0.626429	0.0016237
316273	1.34983	1.95031e-06
316413	0.218783	0.087635
316425	0.376093	0.00153783
316539	0.108377	0.0433781
316602	0.249174	0.00832895
316758	0.347788	1.22265e-05
316764	0.138645	0.0899993
316767	0.171066	0.0857696
317308	0.7264	0.000690353
317399	-0.657247	0.0743612
317590	0.300849	0.00115306
338477	0.163842	0.0531832
353302	0.268048	0.00328935
360229	0.562023	0.0024739
360243	0.506391	0.0930689
360254	0.260727	0.00189104
360272	0.190123	0.0716486
360445	0.535178	0.0024305
360564	0.678849	0.0230851
360581	0.164412	0.0884472
360616	0.205152	2.87702e-05
360621	0.362613	0.0328271
360646	0.186789	0.0268287
360714	0.548669	0.0204112
360719	-0.537591	0.00972342
360739	0.196567	0.078009
360747	0.320042	0.0216564
360772	-0.802413	0.0851647
360818	0.82769	0.0209199
360847	0.564575	0.0140476
360867	0.195121	0.0839672
360962	0.267973	0.0096866
361018	0.157505	0.000755637
361042	1.57639	2.30913e-06
361096	0.187243	0.00281484
361170	0.408963	0.00922869
361419	0.452229	0.00707344
361467	0.156101	0.0559721
361472	0.213575	0.0458522
361503	0.222703	0.000856614
361516	1.13679	0.00203294
361519	0.160659	0.0408276
361523	1.46856	0.0148558
361576	0.21548	0.0249255
361705	0.175626	0.000533654
361771	0.442768	0.0121363
361802	-0.682692	0.00470308
361921	0.562363	0.00764281
361991	0.227755	0.03545
362021	0.188571	0.0632903
362048	0.156162	0.0776659
362090	0.160648	0.0275302
362178	0.190717	0.0796418
362227	0.168375	0.0588675
362252	0.440811	0.0536501
362335	0.176355	0.0842535
362412	0.345002	0.0235638
362436	0.11393	0.0412705
362438	0.560043	0.0103162
362447	-0.375441	0.00363377
362485	0.823558	0.00037391
362519	0.890631	0.000411691
362533	-1.18805	0.00205289
362558	0.154785	0.0855425
362578	0.195053	0.0906462
362592	0.21702	0.0207499
362595	0.198146	0.0747554
362691	0.147256	0.00561031
362710	0.232612	0.0899644
362720	0.391043	0.00235845
362732	-1.39925	0.000224581
362740	0.197871	0.0778732
362750	0.0996395	0.0223042
362779	0.171895	0.0849282
362838	0.210852	0.0847721
362895	-5.41193	1.50309e-09
362935	0.367098	0.00487131
362993	0.205845	0.0313188
362994	0.186473	0.0917037
363018	0.154556	0.065377
363028	2.33783	8.03001e-06
363031	1.02431	0.00171951
363064	0.57091	0.00107789
363076	0.194332	0.032365
363088	0.936408	0.0180103
363093	0.21897	0.0984889
363139	0.231013	0.0740112
363225	0.259276	0.0789642
363333	0.192032	0.0235341
363334	0.69993	0.00724167
363447	0.108231	0.0788816
363458	0.280695	0.00933761
363498	0.206633	0.0044052
363760	0.183941	0.0514925
363912	0.455296	0.00446874
363984	0.535929	0.00670899
364039	0.534355	0.00133755
364073	0.469755	0.00545895
364208	0.15349	0.0121712
364510	0.230699	0.0856586
364620	0.49142	0.00694077
364676	0.104766	0.0416877
364786	0.238814	0.0124535
364838	1.40752	0.000601764
365215	0.182449	0.0964003
365361	0.880867	0.00307425
365797	0.465423	0.0199405
365813	0.511427	0.0437169
365985	0.0652562	0.0782282
366030	0.876297	1.17011e-06
366061	0.389601	0.0105457
366089	0.429666	0.0120588
366140	0.194586	0.00778267
366347	0.326293	0.0255729
367038	0.201387	0.0303953
367074	0.165585	0.00198641
367153	0.185075	0.0391202
367264	0.206484	0.0240832
367332	0.362398	0.0194751
367455	-0.277103	0.0492106
367562	1.92074	0.000109585
367743	1.12721	2.19699e-06
367745	0.320012	0.0457794
369018	0.50167	0.00357727
373541	0.217481	0.085847
396527	1.29793	0.000584156
396551	1.29793	0.000584156
396552	1.29793	0.000584156
399489	0.803895	6.38882e-05
406195	0.431062	0.0014879
414826	0.3068	0.0426619
444985	0.230369	0.0972453
448830	0.953682	0.000329539
494499	1.09064	0.019263
494500	1.3823	9.80589e-08
494520	0.349985	0.00895022
497794	-0.815813	0.00185217
497840	-0.9246	0.000941358
497860	0.493641	0.000307707
497943	-0.264217	0.0890494
497976	0.384412	0.00918222
497979	0.23453	0.0249255
497995	-0.316288	0.0902024
498065	0.4134	0.0103452
498072	0.282356	0.00488985
498192	0.188557	0.00195146
498211	-0.779882	0.0355621
498560	0.18125	0.0823027
498576	0.19111	0.0754611
498650	0.208852	0.0351669
498654	0.489371	0.00357727
498709	0.853949	0.0111634
498736	-1.11166	0.000941358
498922	0.191863	0.0188645
498940	-0.316743	0.0614042
498982	0.181688	0.00318727
499150	0.570406	0.00153783
499256	-0.306613	0.0849367
499322	0.217131	0.0394496
499374	0.488785	0.000369119
499429	0.334912	0.000835855
499709	-0.553707	0.0607458
499748	0.111452	0.0829811
499783	0.111747	0.0821209
499800	0.2313	0.0563918
499914	1.30218	6.22551e-08
499929	0.250755	0.0157527
500120	0.638698	0.00011972
500133	0.591153	0.00340716
500252	0.134185	0.0986641
500319	0.499689	0.00192137
500363	0.552902	0.00118546
500393	0.0756972	0.0391482
500409	0.258938	0.00152753
500545	0.140277	0.0261252
500577	0.235276	0.0661805
500587	0.134249	0.0754611
500865	0.0875936	0.0696725
500923	0.725225	6.19689e-05
500973	0.172128	0.0782977
501010	0.517761	0.00225581
501072	1.61662	4.9437e-05
501183	0.489833	0.00107789
501195	0.127034	0.0757882
501559	0.170138	0.0585892
501563	-0.504843	0.00336408
501592	0.42308	0.000920925
501702	0.173069	0.0196282
501768	-0.350913	0.0913213
501907	1.90382	5.66329e-06
502128	0.552819	0.00244684
502389	0.207458	0.0764571
502503	0.234996	0.0576128
502741	0.62842	6.05789e-06
50561	0.301735	0.00161222
50567	0.208553	0.0963113
50568	0.147053	0.00928253
50594	0.246864	0.0882168
50645	0.50428	0.02536
50663	0.191973	0.0389862
50693	-0.54039	0.0150385
50719	0.220888	0.0527492
50872	0.0618966	0.0634582
54226	0.556313	0.0661805
54232	-3.95144	4.63791e-10
54233	0.763941	0.0248554
56823	-0.572082	0.0975053
57021	0.515913	0.00254459
57298	0.574073	0.0340244
574523	1.29793	0.000584156
58819	0.651464	0.0423654
58835	0.704985	0.0140476
58856	0.252489	0.0176722
58921	0.213573	0.0266903
58948	1.36733	1.13594e-07
58950	0.129765	0.0913959
58965	0.197427	0.00500549
59313	1.22166	0.00192894
60333	0.217192	0.0972374
60371	-0.596591	0.0520623
60384	0.466352	0.00729615
60394	0.135089	0.0948391
60575	0.304049	0.0286079
60582	0.207375	0.0246521
60660	0.114546	0.0747554
60664	0.426905	0.0602406
63845	0.111812	0.079453
63865	0.594694	0.0067654
63868	0.642806	0.00114288
63885	0.0931487	0.054332
64015	0.132916	0.0426289
64030	-0.391091	0.0320523
64041	0.577739	0.0105457
64045	0.675178	0.0125072
64202	0.636773	0.00570243
64203	0.465317	0.00818861
64206	-1.25793	0.000633086
64317	-0.62607	0.085847
64352	0.702188	0.0498694
64371	0.753983	0.0124716
64515	0.76519	0.0189631
64517	0.172203	0.0963113
64525	0.511929	0.00916482
64557	0.266593	0.00562749
64621	0.428659	0.00514377
64646	0.260989	0.0172682
64668	-0.928798	0.0335745
64822	0.538184	0.00231281
65131	0.13784	0.0231654
65142	0.168009	0.0825254
65166	0.97463	9.80589e-08
65185	-1.44902	2.08384e-05
65270	0.169742	0.0699743
65984	0.163743	0.0990863
679082	0.212366	0.0284763
679641	0.279033	0.0569986
679692	0.652089	1.62987e-05
679837	0.268173	0.0592686
680089	0.265086	0.0078301
680111	0.690755	0.0111574
680229	0.40125	0.00147754
680270	0.494863	0.00513999
680280	0.519168	0.00133755
680419	0.330843	0.0884472
680515	0.292213	0.00832629
680522	0.217049	0.0651721
680737	-0.621268	0.0720935
680754	-1.47204	0.00026316
680944	0.651222	9.17883e-06
681043	-0.403427	0.00727254
681062	0.168846	0.0866471
681284	0.198701	0.0520827
681337	1.4158	2.84146e-05
681375	-1.3671	0.0781362
681385	-1.21477	0.0792156
681398	0.227073	0.0864503
681415	0.200291	0.0724361
681429	-1.036	0.00192869
681682	0.312951	0.00784725
681694	0.295861	0.00285761
681740	0.150958	0.0917037
682402	0.578919	0.0360315
682787	0.515148	0.00032633
682908	0.181947	0.0695232
684538	0.702996	0.0791933
684771	0.401361	0.0215675
685025	-0.657247	0.0743612
685055	0.204517	0.0833362
685082	-0.485015	0.00925628
685378	0.290168	0.0161344
685385	0.110815	0.0498003
685504	0.323752	0.029888
685646	0.414378	0.00305417
685750	-0.270816	0.0787736
686151	0.401361	0.0215675
686753	0.221716	0.0665716
686841	0.40573	0.00219997
687827	0.258112	0.0221616
688611	0.342948	0.0285436
688708	0.484519	0.0176722
688736	0.169484	0.0247261
688843	0.261568	0.00693392
689481	0.314706	0.0140061
689523	0.765791	0.00398978
689582	0.384769	0.00916482
689593	-0.372198	0.0212724
690126	1.35892	0.000266849
690288	0.418296	0.00933761
690746	0.326258	0.0405857
690820	0.120531	0.0961153
690845	0.247803	0.0408474
690861	0.405326	0.00910029
691193	0.190411	0.0996645
691431	0.192144	0.0504358
691469	0.367936	0.0286853
691966	1.05799	0.0267161
727679	0.180491	0.000775029
79011	0.0876922	0.0215675
79127	0.570436	0.0766225
79255	0.670678	0.0520623
80878	0.20159	0.00363377
81513	0.525225	0.0514693
81520	-0.611416	0.0273435
81639	-0.735729	0.00511349
81709	0.179528	0.0677562
81718	-1.00293	8.56653e-05
81730	0.118253	0.0716892
81804	0.789632	0.0208868
81919	0.974984	1.95031e-06
81921	0.160107	0.0938359
83427	0.770018	0.0068035
83462	0.212722	0.0626052
83472	0.769375	0.0029651
83513	0.12429	0.0261252
83531	0.549267	0.0354411
83784	-0.605055	0.0730169
83808	-0.296145	0.0777721
83820	0.337481	0.0119377
83839	0.204783	0.0584285
84024	-0.342398	0.0379573
84393	0.274723	0.00265889
84394	0.147142	0.00912874
84408	0.105479	0.0652505
84410	0.235478	0.00258658
84426	0.244559	0.0220655
84493	-0.657595	0.0354411
85244	0.248719	0.0736912
85270	0.298942	0.0155869
85273	0.423719	1.74522e-05
85333	1.48401	2.08384e-05
85383	0.683267	0.000295211
89827	-0.385336	0.0502314
94195	-1.57045	0.0140595
94196	0.149678	0.0912683
94270	0.23883	0.000491373
94338	0.155272	0.0502208

## Sheet: DE71-500
gene	logfc	q-value
100145871	1.1956	3.21711e-05
100188933	0.772239	4.37995e-10
100359731	0.607371	7.70127e-08
100360252	0.285944	0.00268825
100360342	0.610355	5.48991e-09
100360594	0.613501	2.46295e-09
100360679	0.482828	1.1616e-08
100360867	0.843961	1.8975e-09
100360868	0.764217	1.18691e-11
100361269	0.819459	1.72518e-09
100361660	0.637654	2.15283e-09
100361974	1.61984	4.54591e-10
100364016	1.35857	6.6327e-07
100909675	0.677546	0.000226759
100910729	-0.0139145	0.0217901
100911235	0.729962	1.48619e-09
100911553	0.977483	4.49996e-07
100911718	3.77644	2.40545e-14
100911946	0.126944	0.0152762
100912247	2.31564	2.10252e-10
102547294	0.709544	4.06331e-10
102548633	0.370611	0.0113827
102549061	0.344029	0.0055608
102551714	0.370611	0.0113827
102554819	1.41267	1.04449e-10
102556129	1.33332	2.39568e-12
102556347	2.50863	5.15479e-10
103689926	0.575499	3.23598e-09
103689966	0.560594	0.00080816
103691893	0.595422	1.62721e-06
108348130	2.50863	5.15479e-10
113894	2.56534	6.93257e-11
113901	0.483573	4.101e-10
113936	0.382227	0.00307152
113938	2.04082	1.3592e-10
113992	1.95124	3.24489e-09
114096	1.18672	2.29843e-06
114114	1.03323	3.0572e-07
114117	0.463285	1.28898e-09
114212	0.662588	4.92949e-05
114217	0.227313	0.00241388
114482	0.855245	1.40529e-09
114488	0.785985	1.42591e-09
114494	0.654594	0.000269204
114519	2.21115	1.15399e-09
114768	0.593759	3.55498e-06
116459	0.337315	5.20301e-09
116479	0.173869	0.014698
116502	1.02553	7.29445e-07
116547	3.06797	4.53535e-09
116550	0.452094	0.00213075
116555	0.631768	3.74865e-09
116568	0.498195	1.31771e-09
116632	0.262969	0.00195171
116644	0.354768	7.55113e-09
116651	0.557326	1.56747e-09
116663	0.495419	0.00615312
116664	0.821611	2.02165e-07
116676	0.651532	1.49833e-09
116682	-0.255639	0.00957906
116685	0.514669	6.38156e-09
116686	3.16982	6.6953e-12
116698	0.674915	2.24797e-09
116721	0.486151	0.0012277
116743	0.332582	2.7665e-09
117038	0.595509	8.15101e-11
117042	1.43734	4.36256e-10
117089	0.764193	1.08464e-09
117186	0.849741	0.000240799
117250	1.19658	9.78844e-10
117254	1.16515	1.63998e-09
117543	-0.672225	0.000389939
117556	-3.32862e-05	0.0304248
140638	0.598686	4.5983e-06
140656	0.513886	0.000198078
140668	6.31255	8.11058e-18
140720	0.433188	1.59113e-09
140868	0.654742	2.11076e-09
154516	1.95124	3.24489e-09
155423	3.37623	2.44873e-11
161475	2.10529	1.24741e-09
170465	0.16951	0.0146592
170573	0.7116	4.28285e-07
170580	1.30426	0.000878289
170924	2.05258	6.6953e-12
171047	0.814494	1.08131e-09
171072	-0.147008	0.0131494
171115	0.427491	7.44263e-09
171126	1.04612	5.75814e-07
171142	-0.966105	3.62945e-05
171161	1.66717	1.26461e-11
171347	2.15215	1.92009e-09
171350	0.783932	1.73322e-09
171410	0.429974	1.27724e-09
171439	0.888492	1.3143e-06
171521	-0.626049	0.00031734
171529	0.604994	1.60968e-09
191575	0.814424	1.40529e-09
192247	-1.98154	7.23066e-09
192252	0.706102	2.44329e-09
192269	0.675059	1.58338e-09
192349	0.6094	2.65133e-10
201097	0.859386	7.68051e-10
24157	1.97195	8.17452e-07
24159	0.832059	0.000238785
24165	0.525343	7.09358e-09
24188	3.34436	2.42155e-10
24203	-0.885605	3.60364e-07
24244	0.599252	1.66822e-09
24256	-0.285836	0.00213871
24264	0.651762	1.40529e-09
24267	1.33734	1.24505e-07
24297	6.25935	2.40545e-14
24300	7.61807	9.46014e-19
24303	-0.624137	0.00106537
24309	0.916874	6.49137e-05
24314	4.65732	9.46014e-19
24315	0.446548	0.00111852
24330	1.86811	0.000515902
24356	0.791791	7.42257e-05
24413	-0.289027	0.00562355
24421	3.30286	1.06037e-13
24422	3.78907	4.30176e-13
24426	2.03395	2.27935e-09
24443	2.82037	3.95737e-12
24465	0.891887	8.95634e-08
24470	-1.13977	6.39439e-08
24522	-2.13671	0.000545999
24525	0.644994	1.43813e-09
24546	0.47864	1.89593e-06
24552	3.12283	2.88411e-09
24564	-0.612302	2.47542e-09
24590	0.6698	2.81219e-08
24596	0.306277	9.4712e-10
24609	0.834081	1.36787e-09
246097	0.451232	0.00139659
24616	-0.338163	0.00190193
246307	0.958657	7.68051e-10
24631	0.815612	1.31011e-09
246327	0.688804	1.77331e-09
24642	0.640583	0.000499565
24646	1.80196	4.98176e-05
24657	-0.305756	0.0078438
24664	1.00785	6.35345e-08
24688	0.180334	1.0029e-05
24763	-0.859171	0.00031883
24786	1.22154	2.30463e-06
24797	0.579231	2.11941e-10
24813	0.790575	2.42964e-07
24825	-0.7461	0.000101998
24829	1.28019	2.42424e-10
24834	0.730124	2.52746e-09
24839	0.509271	2.76598e-08
24861	1.95124	3.24489e-09
24877	0.481822	1.27724e-09
24887	2.00881	2.24565e-08
24890	-0.677152	2.7062e-05
24902	0.316454	0.0134663
24904	1.11413	0.000198765
24950	0.819933	0.00122111
25050	0.065657	0.00235558
25053	0.655073	1.44016e-06
25055	1.29859	6.27943e-08
25081	0.494038	0.0045834
25087	0.225887	0.00161764
25114	1.508	5.32376e-07
25117	0.0198389	0.0273159
25123	1.05845	0.000686559
25124	0.363913	4.65783e-05
25145	1.38169	2.64836e-12
25151	1.57945	1.24937e-08
25225	0.533944	1.6043e-08
25235	-1.03755	1.65253e-09
25248	0.200579	1.03516e-06
25253	0.733675	1.95006e-06
25268	1.75517	1.3523e-06
25274	1.30241	7.36252e-09
252899	0.346105	1.0159e-07
252918	0.711948	1.54942e-09
252922	-1.39843	1.49381e-06
252929	1.33191	3.75107e-07
252939	0.59601	7.13768e-10
252959	1.1441	1.14048e-09
252963	0.097575	0.0225632
25297	0.321903	1.24738e-08
25303	2.84659	3.63113e-13
25307	0.960281	1.94263e-10
25315	4.34013	7.84806e-12
25331	0.584371	4.10337e-06
25402	1.15917	2.41235e-06
25412	1.11028	2.70576e-10
25413	1.10037	4.15527e-05
25417	0.261989	5.77577e-07
25420	0.562577	0.00412551
25427	0.639127	0.00201978
25460	0.650852	1.41659e-05
25515	0.545348	0.000301437
25521	0.368764	3.26182e-09
25522	0.612175	1.38631e-09
25526	0.224573	4.87136e-06
25545	1.73384	1.21344e-07
25591	2.15069	2.09374e-09
25612	3.31326	3.35548e-09
25626	3.51683	2.66728e-09
25639	0.904547	0.000347134
25642	3.69302	1.68521e-11
25656	0.938387	2.68691e-12
25661	-0.651205	0.0021038
25662	0.360678	8.40597e-08
25669	0.519206	1.86573e-09
25675	1.69686	3.36507e-05
25698	0.949067	0.00102613
25700	0.512655	0.000284463
25729	0.450362	4.17086e-09
25747	0.826464	0.00041323
25756	0.15432	0.00436052
257644	0.984639	6.51815e-05
259241	1.0386	1.22393e-06
259244	0.606073	0.000223933
261730	0.492681	0.00065457
261737	0.4392	1.38631e-09
266602	-1.09257	6.79441e-06
266682	2.93702	4.06506e-11
266685	0.718415	9.94384e-07
266711	0.00562587	0.0261702
266730	2.61286	2.28343e-10
266758	0.414357	0.00145403
266808	0.785204	1.34715e-09
26760	4.87008	4.70143e-14
282840	3.79357	1.14482e-10
282845	0.593752	1.72518e-09
286895	0.314756	2.63199e-08
286904	1.96035	3.37755e-09
286939	0.683199	1.29333e-07
286954	2.51534	7.12718e-10
286989	1.0558	0.000265817
287278	0.793326	2.53534e-09
287437	0.711687	7.12718e-10
287467	0.283953	1.02336e-07
287524	1.34891	6.28501e-07
287598	-0.0587824	0.0222435
287653	0.864049	1.42637e-09
287828	0.804788	1.46708e-09
287845	1.09058	1.07954e-09
287876	0.969659	7.58673e-10
287877	2.15267	4.68966e-08
287940	0.494127	9.96319e-09
287986	0.992093	1.38414e-05
288003	0.72955	1.99539e-07
288041	0.366017	0.00198681
288057	0.178574	0.0132582
288236	0.109475	0.0124351
288256	0.644811	1.27724e-09
288280	-0.168258	0.00383969
288297	0.127068	0.0150307
288333	-0.180444	0.0181165
288414	0.691228	1.80691e-09
288532	0.597773	2.86997e-09
288597	0.941743	1.36787e-09
288667	0.879486	1.05211e-09
289054	0.398112	0.000208965
289055	0.560594	3.4923e-06
289101	1.38206	4.95831e-10
289257	0.361007	7.80993e-07
289380	1.92761	3.94086e-08
289481	1.19727	3.20535e-10
289707	0.832435	1.76897e-09
289924	0.874669	2.3003e-06
289949	0.988288	3.39291e-11
289993	0.71123	0.000161201
289997	0.29028	0.000113384
290277	1.47378	1.99584e-07
290326	0.356487	0.00016701
290655	0.694772	1.32093e-09
290706	0.687617	1.31439e-09
290757	0.66504	1.16401e-06
290783	1.20136	2.29199e-07
290789	1.45038	1.74665e-11
290803	0.590048	1.72734e-09
290925	0.850527	4.62927e-10
291023	0.878234	6.06335e-10
291034	0.39774	0.000133168
291057	1.32451	1.80733e-09
291081	0.475345	4.09154e-09
291095	0.904557	6.1819e-10
291129	0.44661	4.58493e-10
291132	-1.27364	1.48186e-06
291137	0.451584	2.60907e-07
291182	0.748476	1.28898e-09
291234	0.915315	9.34377e-06
291312	0.936291	3.73442e-10
29145	0.137615	1.39372e-06
29171	0.779024	2.83565e-07
291713	0.584859	4.1628e-10
29174	-1.5401	5.87873e-06
291755	0.0236972	0.0218975
291793	0.636784	2.28715e-10
291794	0.743946	1.40084e-09
291948	2.09643	3.03892e-08
292008	0.361294	0.000993443
292017	1.05629	7.47716e-10
292071	0.225622	0.00124664
292085	0.596648	0.000588476
292126	0.487931	8.09887e-06
292129	0.934439	1.6727e-09
29215	1.59672	2.531e-11
29218	0.677864	2.43942e-09
29222	0.715404	1.86527e-09
29224	2.50863	5.15479e-10
292295	1.21021	7.13768e-10
292381	0.471959	6.36927e-10
29246	0.499723	1.81573e-09
292464	0.663649	1.93062e-09
292588	0.742223	1.40315e-09
29261	0.880162	3.25569e-06
292729	0.721244	2.15044e-09
29277	0.810585	0.00268353
292913	1.17348	8.44273e-12
292995	0.854371	4.02568e-10
29308	0.901561	1.28898e-09
29326	0.833433	2.39967e-08
29332	2.0132	7.09376e-08
293497	0.411389	2.5276e-09
293502	0.706018	1.11925e-05
293627	1.5621	2.14479e-07
293711	0.998544	5.15479e-10
293733	0.594395	2.90737e-09
293743	0.842097	8.334e-10
293779	0.755454	0.0001363
293820	2.39568	2.50808e-08
293847	0.206392	0.000573257
293989	3.77644	2.40545e-14
294004	0.807277	8.58738e-10
294018	0.537033	3.08664e-09
294071	1.02366	3.34561e-09
294103	1.18132	0.000137524
294260	1.81088	4.05209e-11
294519	0.654514	1.95333e-09
294521	1.1139	1.53596e-09
29455	3.7675	2.45335e-09
294674	0.28042	1.16229e-07
294744	0.920305	2.44439e-09
29500	-0.358158	0.00547666
295228	1.6039	9.02509e-06
29545	0.515058	1.19803e-09
295602	0.680314	1.59113e-09
295645	0.2433	6.09959e-08
295661	0.680646	7.14788e-06
29569	0.491724	0.00606182
295704	0.966738	8.32479e-05
295930	0.600883	1.51621e-09
295965	0.920088	2.92577e-12
296118	0.968392	1.47423e-09
296136	0.947525	1.40529e-09
296219	0.80022	1.40529e-09
296271	3.01302	8.58738e-10
29629	0.444691	3.50411e-09
29630	1.41468	1.57046e-05
29634	1.03849	2.734e-10
29640	0.923918	7.28865e-05
296562	1.06798	9.1172e-09
296565	0.851616	5.31545e-10
29657	-0.276058	0.0143086
296709	2.09151	1.09342e-07
296849	0.802791	4.36256e-10
29685	0.541395	0.000168069
297077	0.315148	0.0027119
297096	0.617002	1.70954e-09
297176	0.400613	0.00343203
29728	0.089951	0.0178678
29735	0.390782	0.000650895
297408	0.678749	1.51742e-09
297433	0.54521	3.25625e-09
297436	0.924526	3.85651e-10
29750	0.763559	1.93062e-09
29751	0.714005	1.56738e-09
297572	-0.048363	0.0246731
297594	0.594981	0.000522892
297725	1.07413	5.60563e-05
297784	1.58948	7.2781e-06
298079	0.298456	1.43735e-07
298376	0.431164	0.00657621
298441	0.805543	1.4961e-09
298552	1.02774	0.000199626
298657	0.567487	1.81843e-09
29884	0.992288	5.45171e-10
298850	0.62187	2.21966e-09
298906	0.713156	4.11486e-06
298942	1.22674	2.47599e-05
299002	0.538662	2.45335e-09
299156	0.391657	1.92606e-09
299159	1.33789	8.68388e-08
299276	-0.188328	0.00347976
299282	1.87916	0.000157853
299616	1.1359	5.7093e-10
299625	0.652646	2.10139e-09
299700	0.825586	7.68051e-10
300036	1.54941	6.83572e-06
300051	0.587118	2.09887e-09
300079	0.852889	1.29568e-09
300120	0.695337	1.53596e-09
300121	1.14143	3.22785e-10
300122	1.17583	3.8608e-10
300126	0.8076	1.48619e-09
300461	1.19447	5.77177e-10
300517	0.585944	1.4084e-09
300679	0.584362	7.68051e-10
300757	0.810102	0.000786829
300795	0.198359	0.00065163
300923	0.360577	3.85759e-06
301042	0.66815	2.0041e-09
301068	0.655607	1.03277e-09
301111	0.325088	0.0104027
301242	0.689334	4.98944e-09
301264	0.693569	3.5896e-07
301295	0.910932	1.34715e-09
301323	0.744346	1.3394e-09
301334	0.421355	2.08841e-09
301351	0.253319	1.39394e-09
301595	1.95124	3.24489e-09
301617	0.634594	1.44675e-09
301701	0.555382	2.50477e-09
302290	0.70063	1.40529e-09
302396	0.481143	5.13557e-09
302492	0.342383	9.76373e-06
302965	1.61446	2.3271e-08
302967	0.485619	3.74209e-09
303163	0.609428	0.00216082
303218	1.06555	6.49584e-05
303250	0.852202	1.76544e-09
303348	-0.126825	0.0116779
303456	0.813379	1.29568e-09
303469	0.646035	1.91085e-08
303479	0.1604	0.000971669
303559	0.853421	1.16571e-09
303575	0.319206	0.000317127
303596	0.958977	7.68995e-10
303687	0.843834	2.12739e-10
303730	0.437571	6.37382e-09
303785	1.04669	1.05232e-09
303828	0.669431	3.19145e-09
303875	-0.0245083	0.028256
303905	0.855185	0.000504964
304300	1.03879	7.60756e-10
304301	0.477261	7.11331e-10
304325	0.573652	6.89422e-11
304486	0.596469	0.000438668
304528	0.0922551	0.0212663
304543	0.767773	0.000129973
304573	0.109101	0.0104635
304741	0.749745	1.66612e-10
304815	1.06643	1.02509e-12
304951	0.801393	7.94907e-07
304962	0.655444	0.00067171
304965	0.240611	0.000221349
304982	0.447855	2.85386e-09
305242	0.521937	1.86072e-09
305392	0.599938	2.20476e-09
305552	0.718955	1.37833e-09
305827	0.622095	1.82587e-09
305850	0.881654	1.37833e-09
305882	0.75378	1.77684e-09
305984	0.602743	1.86527e-09
306071	0.0140214	0.0293464
306197	0.572836	0.00045368
306251	-0.389332	0.000257641
306338	0.53896	1.37833e-09
306349	0.478281	8.9372e-10
306404	0.449125	1.77878e-09
306439	0.283151	4.09361e-09
306469	0.845781	1.45424e-09
306505	0.637084	1.43813e-09
306516	0.861074	1.15877e-06
306575	1.08865	0.00018913
306695	0.979136	9.65367e-07
306720	-1.04866	0.000114221
306771	0.547925	7.5623e-09
306872	1.06149	8.84372e-10
306970	0.797704	9.17862e-10
307056	0.69097	0.000230601
307098	1.2751	0.000364187
307106	0.65346	2.99829e-09
307126	-0.670094	0.00959515
307347	0.639111	2.24797e-09
307511	0.665207	1.39437e-09
307540	0.342799	3.24974e-08
307582	1.60626	1.59128e-08
307616	1.00409	4.88602e-10
307667	0.611741	3.53607e-09
307757	0.413307	4.63135e-09
307861	0.0780786	0.0177183
308061	0.700896	4.94352e-09
308100	0.729754	0.0026405
308106	0.443977	3.99133e-05
308113	0.810885	3.90073e-05
308169	1.05188	6.52655e-10
308212	0.856593	1.45515e-10
308441	1.76361	5.79232e-08
308508	0.695643	2.25523e-09
308755	0.579041	1.9973e-09
308761	0.914606	4.93896e-05
308762	0.962122	1.00984e-09
308797	0.522798	8.55453e-08
308890	0.584299	3.36105e-09
309071	0.954204	1.48371e-09
309122	0.343071	1.33258e-06
309262	-0.0453057	0.0260555
309457	0.75305	1.05523e-09
309459	0.182095	1.0106e-07
309523	0.474657	0.000234378
309641	0.792293	1.44018e-09
309729	0.639438	2.4792e-09
310090	1.17817	3.2453e-10
310344	0.270547	0.00478053
310375	0.477422	0.00136401
310486	1.16249	0.000262357
310508	0.813135	1.40529e-09
310631	0.307478	4.11857e-07
310632	1.12115	1.88096e-12
310659	0.742449	0.00131097
310665	0.602378	9.31904e-05
310678	1.4689	1.41078e-06
310769	1.45207	4.9261e-06
310772	1.74439	3.43116e-09
310801	0.476021	0.000236781
310808	-1.20186	4.90261e-05
310839	0.432557	8.86565e-09
310843	0.637444	5.82646e-05
311361	0.569668	6.80135e-09
311423	1.14465	1.04289e-10
311529	0.802886	5.94158e-10
311546	0.584274	3.59207e-09
311621	0.870811	8.37749e-07
311764	0.752047	2.24797e-09
311849	-0.0979057	0.0229908
311952	0.898679	0.00114356
312227	0.814772	5.52629e-05
312316	0.147332	0.0124239
312382	0.220633	0.0149836
312538	0.784825	0.00041443
312664	0.0778998	0.000374244
312720	0.746451	5.17516e-10
312790	0.957502	8.29241e-10
313021	0.753146	1.27447e-09
313108	0.291901	0.00465608
313262	1.08216	7.25991e-10
313365	0.885423	1.32295e-09
313436	0.450293	2.32985e-09
313536	0.115964	0.0100294
313689	0.240537	0.0122871
313743	0.600151	0.000665812
313843	1.10945	4.65015e-07
314028	0.455052	7.03595e-09
314126	0.997963	1.09924e-09
314616	0.534216	3.74356e-09
314638	0.65123	6.17155e-07
314670	0.881221	4.36256e-10
314678	0.877368	1.00476e-09
314718	0.553762	3.32687e-09
314843	1.18619	2.06871e-05
314856	1.72414	3.22514e-09
314859	0.649011	1.81843e-09
314870	0.0802199	0.00509928
314949	0.730516	1.99756e-05
314993	0.55089	3.459e-09
315072	1.17189	3.52365e-10
315179	0.927048	1.13536e-09
315196	0.660289	1.60968e-09
315215	0.515866	9.93083e-10
315298	0.466406	4.28724e-05
315388	0.585096	1.03262e-06
315423	0.622398	0.000213656
315510	0.418964	5.10162e-08
315524	1.19405	6.6953e-12
315599	0.416303	0.00431775
315611	0.170092	0.000143784
315714	0.139325	0.0231446
315740	0.668343	8.35462e-06
315807	0.770833	0.000136512
315820	1.01547	4.86494e-10
315851	0.314254	1.22771e-07
315852	0.227659	0.00394022
315907	0.137811	0.00177122
315963	0.612276	8.61042e-07
316254	1.30125	3.56644e-10
316273	0.868563	4.10504e-06
316413	0.950086	1.13307e-09
316425	0.781779	7.11036e-10
316539	0.254264	2.60422e-07
316602	0.589414	2.21325e-09
316758	0.246835	2.70753e-06
316764	0.397843	1.02624e-07
316767	0.54869	1.03837e-08
317308	-0.0250364	0.0273507
317399	1.91857	4.8992e-08
317590	0.164484	0.00086021
338477	0.555905	1.95982e-09
353302	0.534554	3.03235e-09
360229	1.33663	2.93177e-10
360243	0.865451	4.50442e-06
360254	0.565869	1.64485e-09
360272	0.677309	2.65734e-09
360445	0.986664	7.60756e-10
360564	1.17421	4.52148e-05
360581	0.658184	2.04661e-09
360616	0.0922245	0.00122673
360621	0.178938	0.00144607
360646	0.611763	1.4084e-09
360714	0.694499	2.19438e-05
360719	0.581732	0.000282322
360739	0.749389	1.9973e-09
360747	1.01114	1.32295e-09
360772	3.14218	1.45936e-07
360818	1.58358	4.91462e-09
360847	0.347383	1.47962e-05
360867	0.870365	1.22497e-09
360962	0.685583	1.80868e-09
361018	0.173982	6.86981e-09
361042	1.68183	3.04987e-09
361096	0.297616	4.88752e-07
361170	1.08968	8.73e-10
361419	1.22085	4.88602e-10
361467	0.477846	2.4149e-08
361472	0.76764	1.86072e-09
361503	0.530791	2.42002e-10
361516	-1.67328	2.72344e-06
361519	0.509079	4.09304e-09
361523	7.36651	6.70262e-18
361576	0.642392	1.22568e-09
361705	0.286826	7.67277e-09
361771	0.581794	3.91904e-05
361802	0.746957	3.88809e-06
361921	0.592816	6.82807e-05
361991	0.90169	5.15479e-10
362021	0.694668	1.73812e-09
362048	0.544413	4.89365e-09
362090	0.522619	2.59729e-09
362178	0.750375	1.77331e-09
362227	0.691577	1.15399e-09
362252	1.61636	2.64702e-09
362335	0.645029	3.32687e-09
362412	0.480343	0.000100728
362436	0.339931	3.27031e-08
362438	1.1864	1.49275e-08
362447	0.265779	0.000379375
362485	-0.0692891	0.0180751
362519	0.20462	0.0106319
362533	0.386901	0.00703405
362558	0.56564	4.46155e-09
362578	0.87609	1.00984e-09
362592	0.763314	6.52655e-10
362595	0.835786	1.14026e-09
362691	0.39092	5.15479e-10
362710	0.945943	1.63306e-09
362720	0.685721	2.2836e-08
362732	1.30457	7.10838e-05
362740	0.816907	1.23062e-09
362750	0.318071	4.62936e-09
362779	0.648866	2.51374e-09
362838	0.842127	1.85007e-09
362895	-4.17346	1.01791e-07
362935	1.27646	2.39568e-12
362993	0.823323	6.52655e-10
362994	0.818451	1.46004e-09
363018	0.549981	2.05706e-09
363028	1.6465	1.19242e-07
363031	0.69097	0.000230601
363064	0.870451	9.70549e-08
363076	0.63334	1.66936e-09
363088	1.35857	6.6327e-07
363093	0.924353	1.60968e-09
363139	0.904819	1.4829e-09
363225	1.48926	2.86224e-12
363333	0.547092	2.85254e-09
363334	0.571758	0.00021549
363447	0.474504	1.57195e-09
363458	0.71516	1.86248e-09
363498	0.56386	1.37833e-09
363760	0.744838	7.48565e-10
363912	1.2398	4.41315e-10
363984	2.70026	3.07888e-14
364039	1.07006	6.06335e-10
364073	1.17341	1.04798e-09
364208	0.373411	1.53783e-08
364510	0.997192	8.31979e-10
364620	1.34794	2.19814e-10
364676	0.255536	4.5497e-07
364786	0.418351	1.37658e-06
364838	2.24475	7.68036e-08
365215	0.766101	1.56483e-09
365361	1.41864	3.81241e-06
365797	0.785226	2.15589e-05
365813	0.175075	0.00823954
365985	0.132704	1.88827e-05
366030	0.280017	0.00148796
366061	1.29651	5.7423e-11
366089	1.17949	8.32953e-10
366140	0.518365	1.76544e-09
366347	1.10339	7.68995e-10
367038	0.895376	3.40446e-13
367074	0.367988	4.101e-10
367153	0.656216	1.36771e-09
367264	0.657498	2.93177e-10
367332	1.13521	5.76777e-10
367455	0.233922	0.00035542
367562	2.66639	8.04863e-11
367743	-0.189868	0.011953
367745	0.945301	1.40292e-08
369018	1.24267	4.88602e-10
373541	0.908368	1.51742e-09
396527	1.95124	3.24489e-09
396551	1.95124	3.24489e-09
396552	1.95124	3.24489e-09
399489	0.501331	3.85641e-06
406195	0.232274	0.000495037
414826	1.12256	8.334e-10
444985	0.803246	2.25654e-09
448830	0.320223	0.00397368
494499	3.78907	4.30176e-13
494500	3.30286	1.06037e-13
494520	0.872846	1.40529e-09
497794	-1.28911	1.81318e-05
497840	0.242768	0.0127812
497860	0.939533	2.92377e-10
497943	0.612434	8.6026e-07
497976	0.110062	0.0142671
497979	0.796775	1.92111e-09
497995	0.867784	1.60037e-07
498065	1.17245	1.00919e-09
498072	0.61578	1.8975e-09
498192	0.483679	1.32295e-09
498211	2.15215	1.92009e-09
498560	0.746519	1.49186e-09
498576	0.63694	4.66611e-09
498650	0.840634	1.50965e-10
498654	1.1342	4.69897e-10
498709	0.579168	0.00189516
498736	1.06471	1.79527e-05
498922	0.386777	4.53858e-07
498940	0.624704	2.37773e-06
498982	0.317789	1.89906e-08
499150	1.18721	4.26749e-10
499256	0.721445	5.81719e-07
499322	0.593568	3.8104e-10
499374	0.782249	8.46264e-09
499429	0.763752	8.17443e-11
499709	0.968079	8.9755e-08
499748	0.425858	5.16041e-09
499783	0.421079	3.80292e-09
499800	0.785652	1.6283e-09
499914	0.790217	3.52451e-06
499929	0.717575	1.60968e-09
500120	1.00149	2.0086e-09
500133	-0.189824	0.00956584
500252	0.554947	1.9002e-09
500319	1.08862	8.29241e-10
500363	1.13603	7.03665e-10
500393	0.121146	1.97769e-05
500409	0.730902	8.16467e-12
500545	0.617367	1.15732e-07
500577	1.01405	1.28898e-09
500587	0.591313	1.41268e-09
500865	0.286373	3.20398e-08
500923	0.870111	4.92694e-08
500973	0.619531	2.41165e-09
501010	1.17177	3.35873e-10
501072	1.97195	8.17452e-07
501183	1.06959	4.47455e-10
501195	0.477206	2.32809e-09
501559	0.631262	1.61909e-09
501563	0.430928	0.000213384
501592	-0.186045	0.00333066
501702	0.535139	1.27224e-09
501768	0.14675	0.0126743
501907	2.60733	2.42096e-08
502128	1.25023	4.88602e-10
502389	0.802032	1.77878e-09
502503	0.906788	1.44924e-09
502741	0.583939	9.62948e-08
50561	0.933517	1.27803e-10
50567	1.02193	4.86494e-10
50568	0.390799	8.76313e-09
50594	0.882567	6.42007e-09
50645	0.789763	0.000297811
50663	0.67425	1.7469e-09
50693	0.698716	0.000161299
50719	0.863675	1.43497e-09
50872	0.0612734	0.000359689
54226	4.28908	3.24308e-14
54232	-5.13583	2.16738e-09
54233	1.59533	5.93718e-07
56823	2.00185	9.10391e-08
57021	1.1321	2.22446e-10
57298	5.57773	5.08468e-14
574523	1.95124	3.24489e-09
58819	1.92032	5.99609e-11
58835	3.10635	1.60099e-13
58856	0.821586	1.14994e-09
58921	0.617165	2.09302e-09
58948	0.278324	0.00345265
58950	0.577311	1.7316e-09
58965	0.635978	2.0567e-10
59313	-2.06483	4.74539e-07
60333	0.892668	1.45424e-09
60371	0.434176	0.00691563
60384	0.618493	2.6023e-05
60394	0.610111	3.05672e-09
60575	1.08288	3.15831e-11
60582	0.603366	1.52781e-09
60660	0.437186	4.23989e-09
60664	0.652272	2.47102e-05
63845	0.352344	3.33495e-08
63865	0.469175	0.00214738
63868	1.02836	1.80352e-08
63885	0.167251	1.43657e-05
64015	0.395445	2.98125e-08
64030	0.0776435	0.0193087
64041	0.595714	0.000119755
64045	0.519748	0.00042562
64202	1.04203	8.33617e-05
64203	2.21141	2.94194e-10
64206	-0.0114778	0.0295904
64317	0.43703	0.00528049
64352	0.371648	0.00628631
64371	2.13935	2.02437e-09
64515	1.26646	3.36169e-07
64517	0.708909	2.01032e-09
64525	0.53887	0.000415854
64557	0.472539	9.35894e-09
64621	-0.0716521	0.0124688
64646	0.884914	4.67987e-10
64668	2.02911	1.54762e-08
64822	1.14293	4.85783e-10
65131	0.392509	6.0076e-09
65142	0.743445	1.13844e-09
65166	0.348549	0.00210155
65185	-1.29171	1.87845e-05
65270	-0.0399128	0.0176472
65984	0.721873	2.17077e-09
679082	0.599295	2.74625e-09
679641	1.04541	1.53596e-09
679692	-0.758586	2.10636e-08
679837	0.776543	1.10526e-08
680089	0.646709	1.72903e-09
680111	-0.484356	0.000113907
680229	0.0661071	0.0141504
680270	1.21804	5.90761e-10
680280	0.466941	0.000139146
680419	1.12073	1.96526e-07
680515	0.819992	8.31979e-10
680522	0.839247	5.40975e-10
680737	1.76002	6.41833e-08
680754	3.23524	1.10614e-11
680944	0.571531	5.20097e-07
681043	-0.119254	0.0148166
681062	0.665648	2.05652e-09
681284	0.577023	9.17928e-09
681337	-0.754572	0.000686028
681375	5.39198	2.18175e-10
681385	4.94973	1.27803e-10
681398	0.856689	2.41165e-09
681415	0.774923	1.6283e-09
681429	-0.0254699	0.0282114
681682	0.371923	2.3036e-05
681694	0.851151	1.16832e-10
681740	0.544737	6.20273e-09
682402	0.992093	1.38414e-05
682787	0.982029	1.19803e-09
682908	0.663755	2.38123e-09
684538	0.933042	0.00111299
684771	0.137311	0.00257759
685025	1.91857	4.8992e-08
685055	0.800823	1.48371e-09
685082	-0.237285	0.00880875
685378	0.709564	3.89952e-09
685385	0.636078	2.02928e-12
685504	1.05729	1.40529e-09
685646	0.941293	8.40136e-10
685750	0.50623	6.97463e-06
686151	0.137311	0.00257759
686753	0.966867	1.50688e-10
686841	0.961184	1.23016e-10
687827	0.766157	1.4297e-09
688611	1.19339	7.13768e-10
688708	0.85366	1.96869e-06
688736	0.469655	7.35942e-09
688843	0.804897	9.4712e-10
689481	0.572112	2.45335e-09
689523	0.220412	0.0073878
689582	1.07263	7.68051e-10
689593	1.25722	3.33898e-09
690126	1.4689	1.41078e-06
690288	1.18509	7.50956e-10
690746	1.18657	8.334e-10
690820	0.481332	3.78846e-09
690845	0.728274	3.30951e-09
690861	1.1256	7.13768e-10
691193	0.856613	1.15399e-09
691431	0.787652	6.99885e-10
691469	0.370567	0.000332665
691966	-0.33083	0.0162025
727679	0.3838	1.7537e-09
79011	0.115595	0.000113977
79127	0.653702	4.67744e-05
79255	2.58685	1.72988e-09
80878	0.646089	7.21031e-11
81513	0.711751	0.000142556
81520	0.560594	0.00080816
81639	-0.716725	0.00294274
81709	0.637643	2.66875e-09
81718	-1.29389	1.89035e-06
81730	0.478211	2.60982e-09
81804	1.10809	2.46946e-05
81919	0.326346	3.44132e-05
81921	0.718477	1.35217e-09
83427	0.647235	0.0021832
83462	0.862117	1.2282e-09
83472	0.703035	2.9199e-05
83513	0.267088	6.40326e-07
83531	1.70027	1.08208e-07
83784	1.27566	1.46741e-05
83808	0.617314	1.62639e-06
83820	0.936625	1.13536e-09
83839	1.03176	1.41087e-11
84024	0.580142	3.76634e-06
84393	0.492862	5.39249e-09
84394	0.198511	1.02583e-06
84408	0.26916	8.05922e-07
84410	0.584885	1.59367e-09
84426	0.773725	1.37833e-09
84493	0.113706	0.0207114
85244	0.980066	1.3394e-09
85270	0.94593	9.4712e-10
85273	0.864143	9.54773e-11
85333	0.367567	0.00344077
85383	1.34627	2.14735e-08
89827	1.28806	7.91982e-08
94195	3.97382	3.30831e-09
94196	0.65537	1.32915e-09
94270	0.373872	2.44969e-08
94338	0.6061	1.30074e-09

## Sheet: DEHP-1000
gene	logfc	q-value
100145871	-0.0592343	0.982189
100188933	0.112639	0.982189
100359731	0.206643	0.53705
100360252	0.519162	0.385029
100360342	-0.0302092	0.982189
100360594	0.0405206	0.982189
100360679	0.123419	0.982189
100360867	0.119571	0.982189
100360868	0.098106	0.982189
100361269	-0.00454878	0.982189
100361660	-0.0872207	0.982189
100361974	0.0556504	0.982189
100364016	0.255519	0.982189
100909675	0.0620818	0.982189
100910729	0.0268607	0.982189
100911235	-0.0386617	0.982189
100911553	0.0878803	0.982189
100911718	-0.24604	0.982189
100911946	0.54545	0.327054
100912247	-0.0781967	0.982189
102547294	0.131926	0.982189
102548633	0.164804	0.982189
102549061	0.20573	0.982189
102551714	0.164804	0.982189
102554819	-0.0691929	0.982189
102556129	0.13413	0.982189
102556347	0.658391	0.653986
103689926	0.170797	0.653986
103689966	-0.371781	0.982189
103691893	0.460235	0.241077
108348130	0.658391	0.653986
113894	0.0643195	0.982189
113901	-0.189435	0.982189
113936	-0.582192	0.607716
113938	0.0183512	0.982189
113992	1.56934	0.000528641
114096	0.103633	0.982189
114114	0.340255	0.949307
114117	0.00437152	0.982189
114212	0.0344111	0.982189
114217	0.129246	0.982189
114482	0.0936558	0.982189
114488	0.00120662	0.982189
114494	0.340935	0.982189
114519	-0.489344	0.760277
114768	-0.107422	0.982189
116459	-0.0703836	0.982189
116479	0.305012	0.907655
116502	-0.667746	0.209588
116547	-1.04737	0.421038
116550	1.10641	0.00017413
116555	-0.0172469	0.982189
116568	0.0568304	0.982189
116632	0.0689924	0.982189
116644	-0.0103389	0.982189
116651	-0.00983368	0.982189
116663	-0.702548	0.496774
116664	0.325416	0.359424
116676	0.1418	0.982189
116682	0.367102	0.839948
116685	0.0568964	0.982189
116686	-0.360128	0.982189
116698	-0.0146429	0.982189
116721	0.0517232	0.982189
116743	-0.022629	0.982189
117038	-0.00130803	0.982189
117042	0.455641	0.0299671
117089	0.0250092	0.982189
117186	-0.584097	0.982189
117250	0.106937	0.982189
117254	0.746278	0.00169035
117543	2.52262	3.79258e-07
117556	-0.119505	0.224251
140638	-0.12125	0.982189
140656	0.0550787	0.982189
140668	-0.19995	0.982189
140720	-0.00946832	0.982189
140868	-0.0104643	0.982189
154516	1.56934	0.000528641
155423	0.590175	0.797906
161475	-0.344747	0.982189
170465	2.2288	4.01448e-07
170573	-0.0958308	0.982189
170580	0.886836	0.00648028
170924	0.0929958	0.982189
171047	0.00954174	0.982189
171072	-0.399105	0.982189
171115	-0.032564	0.982189
171126	0.115866	0.982189
171142	5.64593	8.46504e-11
171161	-0.019974	0.982189
171347	-0.367242	0.982189
171350	-0.00998491	0.982189
171410	-0.0213765	0.982189
171439	0.0175394	0.982189
171521	0.491792	0.946003
171529	0.0383017	0.982189
191575	-0.0169067	0.982189
192247	-0.852669	0.54513
192252	-0.0158169	0.982189
192269	-0.0218582	0.982189
192349	0.035196	0.982189
201097	-0.00198008	0.982189
24157	3.39022	1.93199e-06
24159	0.754862	0.109276
24165	-0.109192	0.982189
24188	1.91325	0.000200394
24203	0.371862	0.782001
24244	-0.040442	0.982189
24256	0.420164	0.843671
24264	-0.040532	0.982189
24267	-0.0991363	0.982189
24297	-2.07228	0.00210737
24300	1.99666	7.24529e-05
24303	0.89547	0.00471455
24309	-0.408586	0.982189
24314	-0.447777	0.982189
24315	0.936138	0.0269831
24330	-0.894876	0.92081
24356	-0.413656	0.982189
24413	-0.409868	0.825711
24421	0.335727	0.556097
24422	0.744605	0.677072
24426	-0.608642	0.782001
24443	4.71061	3.84923e-06
24465	0.61381	0.109292
24470	0.203792	0.982189
24522	1.72951	0.675313
24525	-0.0203392	0.982189
24546	-0.0825476	0.982189
24552	2.30215	0.00109692
24564	-0.230801	0.982189
24590	-0.0584001	0.982189
24596	-0.0557791	0.982189
24609	0.00191069	0.982189
246097	0.190631	0.982189
24616	-0.517393	0.344541
246307	0.0397195	0.982189
24631	-0.0175394	0.982189
246327	0.0133827	0.982189
24642	0.854111	0.0135468
24646	-0.148058	0.982189
24657	0.723682	0.811713
24664	0.0160353	0.982189
24688	-0.0842879	0.982189
24763	0.187152	0.982189
24786	-0.0288754	0.982189
24797	-0.0245141	0.982189
24813	-0.0993749	0.982189
24825	-0.0238061	0.982189
24829	0.246633	0.982189
24834	-0.0227743	0.982189
24839	0.145992	0.982189
24861	1.56934	0.000528641
24877	-0.0145481	0.982189
24887	-0.361707	0.982189
24890	-0.543668	0.607141
24902	0.32401	0.982189
24904	0.556383	0.392055
24950	-0.770254	0.63633
25050	-0.0408407	0.982189
25053	-0.0784339	0.982189
25055	0.0344067	0.982189
25081	-1.36766	0.056127
25087	0.151242	0.982189
25114	-0.399701	0.982189
25117	-0.118133	0.982189
25123	0.509486	0.982189
25124	0.103755	0.982189
25145	0.0921505	0.982189
25151	0.0527731	0.982189
25225	-0.110661	0.982189
25235	0.315021	0.766909
25248	-0.0592867	0.982189
25253	-0.141864	0.982189
25268	-0.559564	0.982189
25274	-0.101096	0.982189
252899	0.08425	0.982189
252918	0.0433109	0.982189
252922	0.017438	0.982189
252929	-0.139749	0.982189
252939	0.00513813	0.982189
252959	0.0860621	0.982189
252963	0.480646	0.682482
25297	-0.0330842	0.982189
25303	-0.188259	0.982189
25307	-0.0350469	0.982189
25315	-0.109068	0.982189
25331	-0.0968442	0.982189
25402	-0.0511488	0.982189
25412	-0.0229061	0.982189
25413	0.67992	0.982189
25417	0.00741805	0.982189
25420	-0.0293553	0.982189
25427	-0.0752861	0.982189
25460	0.103878	0.982189
25515	0.271708	0.982189
25521	-0.0400714	0.982189
25522	-0.0112006	0.982189
25526	-0.0795827	0.982189
25545	-0.922757	0.392753
25591	0.833004	0.00511456
25612	2.12691	0.000653794
25626	-0.112662	0.982189
25639	-0.504474	0.982189
25642	0.779371	0.0557466
25656	-0.129694	0.982189
25661	0.453422	0.808499
25662	0.0061758	0.982189
25669	-0.0603118	0.982189
25675	-0.473785	0.982189
25698	-1.77663	0.0145342
25700	0.270916	0.982189
25729	-0.00136685	0.982189
25747	-0.0884496	0.982189
25756	1.28229	0.0195557
257644	1.00775	0.000528641
259241	0.415421	0.982189
259244	0.237792	0.982189
261730	0.595284	0.166009
261737	-0.00785359	0.982189
266602	0.594214	0.760277
266682	0.41138	0.722052
266685	-0.11927	0.982189
266711	-0.0239385	0.982189
266730	-0.649297	0.0677309
266758	0.103708	0.982189
266808	0.0585204	0.982189
26760	-0.473999	0.982189
282840	-1.40954	0.625173
282845	-0.0526935	0.982189
286895	-0.0260268	0.982189
286904	-0.390997	0.982189
286939	-0.0799529	0.982189
286954	-1.18347	0.0639632
286989	0.113472	0.982189
287278	-0.0497322	0.982189
287437	-0.0721724	0.982189
287467	0.0146258	0.982189
287524	0.0010516	0.982189
287598	0.0857779	0.982189
287653	0.0903366	0.982189
287828	-0.00702972	0.982189
287845	0.0986116	0.982189
287876	-0.0242474	0.982189
287877	-0.396339	0.982189
287940	-0.0449221	0.982189
287986	-0.204629	0.982189
288003	-0.217483	0.982189
288041	-0.0576244	0.982189
288057	-0.273195	0.982189
288236	0.651141	7.24529e-05
288256	0.000920614	0.982189
288280	0.21937	0.982189
288297	0.0747747	0.982189
288333	0.839677	0.289668
288414	0.00465541	0.982189
288532	0.0237703	0.982189
288597	0.0276402	0.982189
288667	0.00944105	0.982189
289054	0.0188455	0.982189
289055	-0.0838554	0.982189
289101	0.20068	0.982189
289257	0.0830155	0.982189
289380	0.328577	0.982189
289481	0.184045	0.982189
289707	0.014432	0.982189
289924	0.459214	0.421917
289949	-0.0143821	0.982189
289993	-0.0135061	0.982189
289997	-0.0507479	0.982189
290277	-0.267654	0.982189
290326	0.155251	0.982189
290655	-0.0399509	0.982189
290706	-0.0316503	0.982189
290757	-0.0735479	0.982189
290783	1.06046	0.000160031
290789	-0.0327258	0.982189
290803	-0.0833784	0.982189
290925	0.0202135	0.982189
291023	0.0732594	0.982189
291034	0.267882	0.982189
291057	0.13381	0.982189
291081	0.0617711	0.982189
291095	-0.0278149	0.982189
291129	0.0181161	0.982189
291132	-0.469161	0.676081
291137	0.0119982	0.982189
291182	-0.0250102	0.982189
291234	0.44779	0.982189
291312	0.086141	0.982189
29145	-0.0158483	0.982189
29171	1.14749	0.0066188
291713	0.00457014	0.982189
29174	1.16487	0.589987
291755	-0.121938	0.982189
291793	0.0122298	0.982189
291794	-0.0350787	0.982189
291948	-0.510535	0.982189
292008	0.165017	0.982189
292017	0.0898367	0.982189
292071	-0.0100933	0.982189
292085	0.441785	0.908178
292126	-0.0539025	0.982189
292129	0.0260229	0.982189
29215	0.0628979	0.982189
29218	-0.0143532	0.982189
29222	-0.0127275	0.982189
29224	0.658391	0.653986
292295	0.193756	0.982189
292381	-0.0540557	0.982189
29246	-0.0344835	0.982189
292464	-0.0874507	0.982189
292588	-0.0209999	0.982189
29261	0.646049	0.207255
292729	0.000112557	0.982189
29277	-1.67514	0.246276
292913	0.00984055	0.982189
292995	-0.0253388	0.982189
29308	-0.00678878	0.982189
29326	-0.204075	0.982189
29332	-0.135176	0.982189
293497	-0.0657076	0.982189
293502	0.119246	0.982189
293627	-0.159278	0.982189
293711	0.14704	0.982189
293733	0.0312455	0.982189
293743	0.123243	0.982189
293779	-0.17144	0.982189
293820	0.704207	0.653933
293847	0.0320615	0.982189
293989	-0.24604	0.982189
294004	0.0161423	0.982189
294018	-0.0346951	0.982189
294071	0.839065	0.0733435
294103	-1.40662	0.0505163
294260	0.774195	0.0164747
294519	-0.0248576	0.982189
294521	0.0932151	0.982189
29455	0.125727	0.982189
294674	-0.0320321	0.982189
294744	-0.0549594	0.982189
29500	-0.41694	0.982189
295228	-0.475534	0.982189
29545	-0.0119583	0.982189
295602	-0.00984758	0.982189
295645	-0.0591237	0.982189
295661	0.234833	0.982189
29569	0.0531958	0.982189
295704	-0.166906	0.982189
295930	-0.0110155	0.982189
295965	-0.0114883	0.982189
296118	0.0722471	0.982189
296136	0.0520757	0.982189
296219	-0.0242011	0.982189
296271	-0.383089	0.747896
29629	0.0432278	0.982189
29630	-0.343176	0.982189
29634	0.150282	0.982189
29640	-0.209405	0.982189
296562	0.0135739	0.982189
296565	-0.0147797	0.982189
29657	0.556532	0.782001
296709	-0.376087	0.982189
296849	-0.00820869	0.982189
29685	0.0200097	0.982189
297077	-0.237041	0.982189
297096	-0.0711962	0.982189
297176	0.385614	0.954582
29728	0.198277	0.982189
29735	-0.251993	0.880652
297408	0.0493777	0.982189
297433	0.0216168	0.982189
297436	0.0290064	0.982189
29750	-0.0202421	0.982189
29751	0.0142381	0.982189
297572	0.552493	0.361661
297594	0.296157	0.982189
297725	0.33713	0.982189
297784	-0.318877	0.982189
298079	0.0111927	0.982189
298376	-0.151593	0.982189
298441	0.0859852	0.982189
298552	0.503088	0.982189
298657	-0.0815028	0.982189
29884	-0.00605024	0.982189
298850	0.0169865	0.982189
298906	0.291728	0.982189
298942	0.268369	0.982189
299002	0.00241522	0.982189
299156	-0.077423	0.982189
299159	0.0916576	0.982189
299276	-0.116354	0.982189
299282	-0.845033	0.982189
299616	0.131875	0.982189
299625	0.0116334	0.982189
299700	-0.0569245	0.982189
300036	-0.459989	0.982189
300051	-0.126683	0.982189
300079	-0.0117168	0.982189
300120	0.00225164	0.982189
300121	0.203256	0.982189
300122	0.0749692	0.982189
300126	-0.0106215	0.982189
300461	0.160528	0.982189
300517	-0.0111252	0.982189
300679	-0.0454212	0.982189
300757	-0.255063	0.982189
300795	0.00646869	0.982189
300923	0.0840561	0.982189
301042	-0.0689348	0.982189
301068	-0.0498384	0.982189
301111	1.01774	0.00378655
301242	0.0142936	0.982189
301264	-0.0846344	0.982189
301295	0.0844596	0.982189
301323	0.0323758	0.982189
301334	-0.0301649	0.982189
301351	-0.055109	0.982189
301595	1.56934	0.000528641
301617	0.0579901	0.982189
301701	0.0242549	0.982189
302290	-0.0433442	0.982189
302396	-0.00361745	0.982189
302492	-0.010037	0.982189
302965	-0.0409773	0.982189
302967	-0.0565784	0.982189
303163	0.32351	0.982189
303218	-0.697233	0.982189
303250	0.0580103	0.982189
303348	0.217929	0.982189
303456	0.00162469	0.982189
303469	-0.016843	0.982189
303479	-0.125962	0.982189
303559	-0.0173943	0.982189
303575	-0.0438798	0.982189
303596	0.0799977	0.982189
303687	0.000684747	0.982189
303730	0.0344331	0.982189
303785	0.0939625	0.982189
303828	-0.0381137	0.982189
303875	0.0916261	0.982189
303905	0.354014	0.982189
304300	0.12823	0.982189
304301	-0.00952658	0.982189
304325	0.0207503	0.982189
304486	-0.319525	0.867432
304528	0.383845	0.285329
304543	-0.148664	0.982189
304573	0.286624	0.982189
304741	-0.00108527	0.982189
304815	-0.0391414	0.982189
304951	0.178675	0.982189
304962	0.775409	0.0542918
304965	-0.21405	0.982189
304982	0.0620316	0.982189
305242	-0.0668228	0.982189
305392	0.0563056	0.982189
305552	-0.0463159	0.982189
305827	0.0287091	0.982189
305850	0.0661355	0.982189
305882	-0.0153434	0.982189
305984	0.0313019	0.982189
306071	0.0890559	0.982189
306197	0.613638	0.209546
306251	-0.413144	0.0870368
306338	-0.0131927	0.982189
306349	-0.0222358	0.982189
306404	0.0032262	0.982189
306439	-0.0251338	0.982189
306469	0.0433638	0.982189
306505	-0.0382413	0.982189
306516	-0.0704522	0.982189
306575	1.02643	0.710101
306695	0.382825	0.981287
306720	0.787387	0.982189
306771	-0.0994158	0.982189
306872	0.104197	0.982189
306970	0.00354247	0.982189
307056	0.506894	0.653986
307098	-0.981525	0.720849
307106	-0.020528	0.982189
307126	-0.0382311	0.982189
307347	0.0298978	0.982189
307511	-0.0234489	0.982189
307540	-0.00421352	0.982189
307582	-0.123862	0.982189
307616	0.156012	0.982189
307667	-0.066952	0.982189
307757	-0.00126456	0.982189
307861	0.323285	0.490013
308061	-0.149532	0.982189
308100	0.602231	0.941233
308106	0.2304	0.982189
308113	-0.133138	0.982189
308169	0.164623	0.982189
308212	0.0305732	0.982189
308441	-0.285568	0.982189
308508	-0.0277467	0.982189
308755	0.0327294	0.982189
308761	0.593496	0.94951
308762	0.079832	0.982189
308797	-0.106725	0.982189
308890	-0.0528893	0.982189
309071	0.107069	0.982189
309122	-0.120154	0.982189
309262	-0.0901226	0.982189
309457	0.000761612	0.982189
309459	-0.106867	0.675779
309523	0.274046	0.982189
309641	0.179377	0.982189
309729	-0.00683545	0.982189
310090	0.160032	0.982189
310344	0.0175685	0.982189
310375	-0.43346	0.982189
310486	-0.606206	0.982189
310508	-0.0382489	0.982189
310631	0.142224	0.982189
310632	-0.0671995	0.982189
310659	0.551411	0.982189
310665	-0.293347	0.982189
310678	-0.318109	0.982189
310769	-0.449959	0.982189
310772	0.386418	0.941646
310801	0.0667731	0.982189
310808	0.405669	0.982189
310839	0.0230064	0.982189
310843	0.507789	0.326636
311361	-0.0774259	0.982189
311423	-0.0509693	0.982189
311529	0.0638046	0.982189
311546	0.0273614	0.982189
311621	0.065136	0.982189
311764	-0.03468	0.982189
311849	2.61734	2.71614e-06
311952	-0.155023	0.982189
312227	0.466513	0.369041
312316	0.917784	0.0179733
312382	1.03169	0.00065462
312538	-0.168052	0.982189
312664	-0.107261	0.488908
312720	0.122288	0.982189
312790	-0.0862448	0.982189
313021	-0.0247688	0.982189
313108	-0.042507	0.982189
313262	0.0141984	0.982189
313365	0.0414735	0.982189
313436	-7.11022e-05	0.982189
313536	-0.201375	0.982189
313689	0.449794	0.269323
313743	-0.21343	0.982189
313843	0.542259	0.189873
314028	-0.0775611	0.982189
314126	0.0291186	0.982189
314616	-0.00853838	0.982189
314638	-0.0653526	0.982189
314670	0.0810248	0.982189
314678	0.103525	0.982189
314718	-0.0948183	0.982189
314843	-0.413695	0.982189
314856	0.231582	0.982189
314859	0.0293133	0.982189
314870	-0.0140337	0.982189
314949	0.308737	0.913214
314993	0.00909542	0.982189
315072	0.158612	0.982189
315179	0.0792795	0.982189
315196	-0.0415268	0.982189
315215	-0.0203823	0.982189
315298	-0.0989125	0.982189
315388	-0.0798745	0.982189
315423	-0.257998	0.982189
315510	0.000417452	0.982189
315524	-0.0707804	0.982189
315599	-0.0434363	0.982189
315611	-0.115269	0.864371
315714	0.350565	0.982189
315740	0.0265419	0.982189
315807	0.281078	0.982189
315820	-0.0590673	0.982189
315851	-0.0637623	0.982189
315852	0.0840819	0.982189
315907	0.0557707	0.982189
315963	-0.106488	0.982189
316254	0.21643	0.982189
316273	0.00525315	0.982189
316413	0.0802692	0.982189
316425	0.0879051	0.982189
316539	-0.0499969	0.982189
316602	0.0315315	0.982189
316758	-0.109333	0.982189
316764	-0.0763027	0.982189
316767	0.0505917	0.982189
317308	0.307899	0.982189
317399	-0.519176	0.982189
317590	0.0919044	0.982189
338477	-0.0845367	0.982189
353302	0.0553027	0.982189
360229	0.177047	0.982189
360243	-0.0913228	0.982189
360254	-0.00739266	0.982189
360272	-0.0111569	0.982189
360445	0.190629	0.982189
360564	-0.494278	0.67007
360581	-0.0220773	0.982189
360616	-0.0354343	0.982189
360621	-0.0231772	0.982189
360646	-0.04461	0.982189
360714	0.157497	0.982189
360719	-0.286023	0.982189
360739	0.00394758	0.982189
360747	0.106131	0.982189
360772	-0.317646	0.982189
360818	0.368474	0.982189
360847	0.0500464	0.982189
360867	0.0331845	0.982189
360962	0.0218846	0.982189
361018	-0.00014721	0.982189
361042	-0.142997	0.982189
361096	-0.021449	0.982189
361170	0.134859	0.982189
361419	0.144029	0.982189
361467	-0.0283518	0.982189
361472	-0.0192146	0.982189
361503	-0.0749777	0.982189
361516	1.22144	0.556097
361519	0.000370972	0.982189
361523	2.20329	7.24529e-05
361576	0.068199	0.982189
361705	-0.0623416	0.982189
361771	0.048695	0.982189
361802	0.303978	0.982189
361921	0.0354405	0.982189
361991	-0.00682392	0.982189
362021	-0.0115315	0.982189
362048	-0.0535908	0.982189
362090	-0.0204602	0.982189
362178	-0.0273801	0.982189
362227	-0.00251426	0.982189
362252	-0.0328537	0.982189
362335	0.00148337	0.982189
362412	0.0178926	0.982189
362436	-0.0224697	0.982189
362438	0.0746634	0.982189
362447	-0.222372	0.982189
362485	0.00259456	0.982189
362519	0.531599	0.369041
362533	-0.336884	0.982189
362558	0.0334538	0.982189
362578	0.0275123	0.982189
362592	-0.0102217	0.982189
362595	0.0380695	0.982189
362691	-0.0184295	0.982189
362710	0.0944105	0.982189
362720	-0.0412495	0.982189
362732	0.12736	0.982189
362740	-0.000595397	0.982189
362750	-0.0341261	0.982189
362779	-0.0132554	0.982189
362838	0.0489442	0.982189
362895	-2.83475	0.0190877
362935	-0.0745247	0.982189
362993	-0.0186532	0.982189
362994	0.0353523	0.982189
363018	0.0187482	0.982189
363028	0.678954	0.662816
363031	0.506894	0.653986
363064	0.500008	0.0918236
363076	-0.0327377	0.982189
363088	0.255519	0.982189
363093	0.0817046	0.982189
363139	0.0788357	0.982189
363225	0.0774428	0.982189
363333	0.00409578	0.982189
363334	0.00280714	0.982189
363447	-0.0285931	0.982189
363458	0.0814533	0.982189
363498	0.0305679	0.982189
363760	-0.0164252	0.982189
363912	0.121839	0.982189
363984	-0.030052	0.982189
364039	0.19314	0.982189
364073	0.142075	0.982189
364208	-0.0421972	0.982189
364510	0.0023619	0.982189
364620	0.178825	0.982189
364676	-0.0424844	0.982189
364786	0.0110675	0.982189
364838	-0.141703	0.982189
365215	0.0217948	0.982189
365361	-0.527677	0.982189
365797	0.458902	0.708245
365813	-0.120689	0.982189
365985	-0.112373	0.421038
366030	0.42677	0.410704
366061	0.123167	0.982189
366089	0.154342	0.982189
366140	-0.0231477	0.982189
366347	0.106453	0.982189
367038	-0.0568113	0.982189
367074	-0.138418	0.982189
367153	0.0134874	0.982189
367264	0.028672	0.982189
367332	0.113824	0.982189
367455	-0.119874	0.982189
367562	0.90698	0.165572
367743	-0.525664	0.209588
367745	-0.157088	0.982189
369018	0.166232	0.982189
373541	0.0260591	0.982189
396527	1.56934	0.000528641
396551	1.56934	0.000528641
396552	1.56934	0.000528641
399489	0.193934	0.855944
406195	-0.0234375	0.982189
414826	0.0764288	0.982189
444985	-0.147026	0.982189
448830	-0.139849	0.982189
494499	0.744605	0.677072
494500	0.335727	0.556097
494520	0.0806524	0.982189
497794	0.440268	0.797906
497840	-0.344409	0.982189
497860	0.063103	0.982189
497943	-0.0551742	0.982189
497976	0.342852	0.800339
497979	-0.0101155	0.982189
497995	0.0784113	0.982189
498065	0.126983	0.982189
498072	0.0409188	0.982189
498192	-0.0123957	0.982189
498211	-0.367242	0.982189
498560	-0.0326123	0.982189
498576	-0.0447436	0.982189
498650	-0.0388856	0.982189
498654	0.175502	0.982189
498709	0.206914	0.982189
498736	0.0960482	0.982189
498922	0.0353504	0.982189
498940	-0.0905297	0.982189
498982	-0.0582748	0.982189
499150	0.177366	0.982189
499256	-0.0550453	0.982189
499322	0.144814	0.981287
499374	0.261473	0.333519
499429	0.0240047	0.982189
499709	-0.687015	0.148952
499748	-0.0274065	0.982189
499783	-0.00778396	0.982189
499800	0.0135448	0.982189
499914	0.593158	0.298689
499929	0.0374508	0.982189
500120	0.100668	0.982189
500133	0.197795	0.982189
500252	0.0150108	0.982189
500319	0.139907	0.982189
500363	0.163894	0.982189
500393	-0.107311	0.375501
500409	-0.0516785	0.982189
500545	0.0160968	0.982189
500577	0.064763	0.982189
500587	-0.00657389	0.982189
500865	-0.0170988	0.982189
500923	0.280555	0.675655
500973	-0.137876	0.982189
501010	0.174841	0.982189
501072	3.39022	1.93199e-06
501183	0.115068	0.982189
501195	-0.0825074	0.982189
501559	-0.0385121	0.982189
501563	0.231523	0.982189
501592	0.348504	0.598092
501702	-0.0507656	0.982189
501768	0.109286	0.982189
501907	0.660744	0.769265
502128	0.203363	0.982189
502389	0.0133203	0.982189
502503	0.0627343	0.982189
502741	0.28323	0.297472
50561	0.0116262	0.982189
50567	-0.0199321	0.982189
50568	-0.0240706	0.982189
50594	-0.0987749	0.982189
50645	-0.692932	0.207394
50663	-0.0290656	0.982189
50693	-0.9271	0.0108096
50719	-0.0093553	0.982189
50872	-0.0673104	0.982189
54226	-0.128567	0.982189
54232	0.528905	0.982189
54233	-1.71816	0.00192815
56823	-0.797651	0.982189
57021	0.176223	0.982189
57298	0.108128	0.982189
574523	1.56934	0.000528641
58819	0.410677	0.771825
58835	0.139752	0.982189
58856	0.0622792	0.982189
58921	0.0456613	0.982189
58948	0.361319	0.92639
58950	-0.0487755	0.982189
58965	-0.0919035	0.982189
59313	1.15622	0.816003
60333	-0.0838763	0.982189
60371	-0.61335	0.982189
60384	0.399082	0.314702
60394	-0.0480536	0.982189
60575	0.00625947	0.982189
60582	-0.107988	0.982189
60660	-0.0211701	0.982189
60664	-0.0345317	0.982189
63845	-0.0060405	0.982189
63865	-0.277617	0.918338
63868	1.38753	3.13516e-08
63885	-0.0531911	0.982189
64015	-0.0355168	0.982189
64030	-0.190333	0.982189
64041	-0.17558	0.982189
64045	0.174579	0.982189
64202	-0.464982	0.982189
64203	-0.0895532	0.982189
64206	0.139746	0.982189
64317	-0.491537	0.982189
64352	0.149119	0.982189
64371	0.11901	0.982189
64515	0.0901683	0.982189
64517	-0.00401472	0.982189
64525	0.183527	0.982189
64557	-0.00659309	0.982189
64621	-0.187973	0.982189
64646	-0.00906834	0.982189
64668	-1.08361	0.630866
64822	0.168348	0.982189
65131	-0.0145466	0.982189
65142	-0.00654437	0.982189
65166	0.586457	0.0161453
65185	0.866855	0.00459378
65270	-0.139339	0.982189
65984	-0.0554842	0.982189
679082	0.0640631	0.982189
679641	0.0801228	0.982189
679692	-0.308711	0.843671
679837	-0.0902236	0.982189
680089	0.0563458	0.982189
680111	0.0290524	0.982189
680229	0.112071	0.982189
680270	0.179257	0.982189
680280	0.100029	0.982189
680419	0.144148	0.982189
680515	0.0407504	0.982189
680522	0.0244955	0.982189
680737	-0.58334	0.982189
680754	-0.270444	0.982189
680944	0.406696	0.0204146
681043	-0.145858	0.982189
681062	-0.019852	0.982189
681284	-0.0292454	0.982189
681337	2.56513	6.08682e-06
681375	-0.323125	0.982189
681385	-0.254055	0.982189
681398	0.0346408	0.982189
681415	-0.00903166	0.982189
681429	-0.0725469	0.982189
681682	0.103459	0.982189
681694	-0.0196029	0.982189
681740	-0.0428996	0.982189
682402	-0.204629	0.982189
682787	0.139948	0.982189
682908	0.00284979	0.982189
684538	-0.496518	0.982189
684771	0.0327158	0.982189
685025	-0.519176	0.982189
685055	0.0511593	0.982189
685082	0.144903	0.982189
685378	-0.146673	0.982189
685385	-0.113001	0.982189
685504	0.10381	0.982189
685646	0.140947	0.982189
685750	-0.0815434	0.982189
686151	0.0327158	0.982189
686753	0.074409	0.982189
686841	0.138715	0.982189
687827	0.0344091	0.982189
688611	0.101379	0.982189
688708	0.0395568	0.982189
688736	0.00406318	0.982189
688843	0.0891291	0.982189
689481	-0.145684	0.982189
689523	0.117191	0.982189
689582	0.124258	0.982189
689593	-0.243006	0.982189
690126	-0.318109	0.982189
690288	0.120015	0.982189
690746	0.116593	0.982189
690820	-0.0721116	0.982189
690845	-0.0553174	0.982189
690861	0.146601	0.982189
691193	0.00089967	0.982189
691431	-0.00419332	0.982189
691469	0.406419	0.785914
691966	0.712962	0.982189
727679	0.000239319	0.982189
79011	-0.110415	0.328639
79127	0.558546	0.630866
79255	-0.151544	0.982189
80878	-0.0783949	0.982189
81513	-0.219385	0.982189
81520	-0.371781	0.982189
81639	-0.324986	0.982189
81709	-0.0468477	0.982189
81718	-0.00855369	0.982189
81730	-0.0186587	0.982189
81804	-0.219602	0.982189
81919	-0.0769335	0.982189
81921	0.0277974	0.982189
83427	-0.279428	0.982189
83462	-0.0103832	0.982189
83472	-0.0234132	0.982189
83513	-0.0351855	0.982189
83531	0.0247085	0.982189
83784	-0.0523624	0.982189
83808	-0.0763858	0.982189
83820	0.0426091	0.982189
83839	0.0230135	0.982189
84024	-0.131908	0.982189
84393	0.0293524	0.982189
84394	0.0687224	0.982189
84408	-0.0278696	0.982189
84410	-0.102686	0.982189
84426	0.016172	0.982189
84493	0.184808	0.982189
85244	0.0666956	0.982189
85270	0.0952895	0.982189
85273	0.0889771	0.982189
85333	0.041672	0.982189
85383	0.134629	0.982189
89827	-0.167691	0.982189
94195	-1.21108	0.547319
94196	-0.0171174	0.982189
94270	0.0194009	0.982189
94338	-0.013829	0.982189

## Sheet: EE2-48.6
gene	logfc	q-value
100145871	-0.422469	0.0583877
100188933	-0.0260037	0.124795
100359731	0.17487	0.0583877
100360252	0.61987	0.0136165
100360342	-0.141298	0.0583877
100360594	-0.10418	0.0583877
100360679	-0.19056	0.0583877
100360867	-0.128874	0.0583877
100360868	-0.108521	0.0583877
100361269	-0.120923	0.0583877
100361660	-0.0685777	0.0662789
100361974	-0.0116809	0.145842
100364016	-0.37357	0.0583877
100909675	-0.293942	0.0583877
100910729	-0.154787	0.0161285
100911235	-0.104716	0.0583877
100911553	-0.114502	0.0727001
100911718	0.635925	0.0513901
100911946	0.033626	0.119773
100912247	-0.319581	0.0583877
102547294	-0.0101019	0.143212
102548633	1.29282	0.00704576
102549061	-0.366942	0.0583877
102551714	1.29282	0.00704576
102554819	-0.0101235	0.146445
102556129	0.0278607	0.127573
102556347	-0.3013	0.0583877
103689926	0.0730861	0.0679307
103689966	-0.805041	0.052164
103691893	0.0627638	0.109238
108348130	-0.3013	0.0583877
113894	0.0679516	0.120654
113901	0.100296	0.0713337
113936	-0.297982	0.0583877
113938	-0.371473	0.0583877
113992	0.790997	0.0513901
114096	-0.16802	0.0797298
114114	0.179994	0.0584597
114117	-0.116593	0.0583877
114212	-0.0215653	0.133918
114217	0.249563	0.0583877
114482	-0.0482826	0.0995079
114488	-0.0720836	0.0761795
114494	-0.289612	0.0583877
114519	-0.219175	0.059579
114768	-0.237858	0.0583877
116459	-0.109568	0.0583877
116479	0.281351	0.0583877
116502	-0.277486	0.0583877
116547	0.577871	0.0583877
116550	0.382768	0.0583877
116555	-0.124769	0.0583877
116568	-0.104679	0.0583877
116632	0.126978	0.0639892
116644	-0.120631	0.0583877
116651	-0.087932	0.0583877
116663	0.365655	0.0583877
116664	0.218913	0.0583877
116676	-0.156714	0.0583877
116682	0.13338	0.0916216
116685	-0.158935	0.0583877
116686	-0.541273	0.0583877
116698	-0.137857	0.0583877
116721	0.295265	0.0583877
116743	-0.08951	0.0583877
117038	-0.0799864	0.0627141
117042	0.714014	0.00051493
117089	-0.143747	0.0583877
117186	-0.401809	0.0586183
117250	-0.0698261	0.0974355
117254	0.416963	0.0397635
117543	0.259105	0.0583877
117556	-0.082552	0.0583877
140638	-0.254876	0.0583877
140656	0.339982	0.0583877
140668	-0.45171	0.0583877
140720	-0.0974985	0.0583877
140868	-0.13439	0.0583877
154516	0.790997	0.0513901
155423	-0.252272	0.0615276
161475	-0.486363	0.0583877
170465	-0.105606	0.113313
170573	-0.232081	0.0583877
170580	0.553254	0.0838427
170924	-0.148076	0.0661421
171047	-0.0913823	0.0654239
171072	1.18045	0.000165258
171115	-0.0661811	0.0634367
171126	-0.130433	0.0928154
171142	-0.00152352	0.152564
171161	0.0034814	0.150613
171347	0.0289536	0.143554
171350	-0.109884	0.0591738
171410	-0.118012	0.0583877
171439	-0.388053	0.0583877
171521	-0.372965	0.0583877
171529	-0.0822992	0.0600964
191575	-0.11672	0.058486
192247	-1.23677	0.0161285
192252	-0.0972992	0.0591645
192269	-0.128845	0.0583877
192349	-0.105445	0.0583877
201097	0.060695	0.079921
24157	-0.664323	0.0583877
24159	-0.187545	0.0774977
24165	-0.143699	0.0583877
24188	-0.584222	0.0583877
24203	-0.279327	0.0583877
24244	-0.11052	0.0583877
24256	0.502429	0.0401926
24264	-0.123301	0.0583877
24267	-0.272232	0.0583877
24297	-0.547868	0.0583877
24300	-0.488955	0.0737849
24303	0.318404	0.0583877
24309	0.0610019	0.133212
24314	-0.311621	0.0583877
24315	0.350275	0.0583877
24330	0.222384	0.105157
24356	-0.537675	0.0583877
24413	-0.0813344	0.107494
24421	-0.0160439	0.147272
24422	-0.298765	0.0718918
24426	-0.510512	0.0583877
24443	0.671264	0.0583877
24465	0.439497	0.0577048
24470	0.0109838	0.142994
24522	2.62746	0.0127917
24525	-0.132979	0.0583877
24546	-0.212323	0.0583877
24552	-0.713228	0.0583877
24564	0.0395598	0.110443
24590	-0.0486909	0.101865
24596	-0.0865013	0.0583877
24609	-0.117695	0.0591645
246097	0.214453	0.0583877
24616	-0.0809704	0.0777031
246307	-0.117312	0.060746
24631	-0.0452691	0.100462
246327	-0.117217	0.0583877
24642	0.59344	0.00992722
24646	0.183886	0.0583877
24657	0.845899	0.0424761
24664	-0.0303347	0.134074
24688	-0.0152436	0.126007
24763	0.862929	0.00644909
24786	-0.765753	0.0583877
24797	-0.119396	0.0583877
24813	-0.223636	0.0583877
24825	0.417618	0.0583877
24829	-0.0138003	0.141584
24834	-0.125022	0.0583877
24839	0.0606236	0.107683
24861	0.790997	0.0513901
24877	-0.0872875	0.0583877
24887	-0.411674	0.0583877
24890	0.157432	0.0733373
24902	0.676155	0.0583877
24904	0.357545	0.0583877
24950	-1.47936	0.0441108
25050	-0.0232173	0.0825615
25053	-0.255699	0.0583877
25055	-0.495341	0.0583877
25081	0.0926951	0.11913
25087	0.354622	0.00408058
25114	-0.381406	0.0583877
25117	-0.36445	0.0256666
25123	0.042447	0.143822
25124	0.250236	0.0583877
25145	-0.00175411	0.151745
25151	0.0227419	0.142298
25225	-0.120417	0.0583877
25235	0.284729	0.0583877
25248	-0.0994919	0.0583877
25253	-0.115589	0.0819149
25268	-0.720674	0.0583877
25274	-0.326989	0.0583877
252899	-0.0873313	0.0583877
252918	-0.105249	0.0583877
252922	0.334265	0.0583877
252929	0.08801	0.108782
252939	-0.0821119	0.0588279
252959	-0.0725049	0.0947147
252963	0.413923	0.0583877
25297	-0.098937	0.0583877
25303	0.0399697	0.130043
25307	-0.106513	0.0603891
25315	-0.149653	0.118398
25331	-0.238582	0.0583877
25402	-0.0213193	0.145845
25412	-0.0489952	0.107912
25413	-0.541448	0.0583877
25417	-0.112842	0.0583877
25420	0.105804	0.0848717
25427	-1.85456	0.000123198
25460	-0.375123	0.0573593
25515	-0.084891	0.0883618
25521	-0.11181	0.0583877
25522	-0.0790183	0.058981
25526	0.0324803	0.0729822
25545	-0.418667	0.0583877
25591	0.407011	0.0583877
25612	1.31474	0.0583877
25626	-0.112823	0.123417
25639	-0.166206	0.0962894
25642	0.328438	0.0583877
25656	0.0434092	0.114384
25661	0.59688	0.0113998
25662	-0.130123	0.0583877
25669	-0.105482	0.0583877
25675	-1.13718	0.0420308
25698	-0.360506	0.0612132
25700	-0.0729853	0.110239
25729	-0.116336	0.0583877
25747	-0.458601	0.0583877
25756	-0.0794608	0.0841215
257644	0.331017	0.0583877
259241	0.878703	0.0397544
259244	-0.255974	0.0583877
261730	-0.144987	0.0625329
261737	-0.10215	0.0583877
266602	-0.891049	0.0452112
266682	0.0867606	0.103764
266685	-0.258854	0.0583877
266711	-0.0920205	0.0446807
266730	0.0579876	0.108293
266758	0.046158	0.118227
266808	-0.110451	0.0583877
26760	-0.343901	0.070455
282840	-0.852484	0.0583877
282845	-0.0671243	0.0637587
286895	-0.109357	0.0583877
286904	-0.821621	0.0583877
286939	-0.114048	0.0609047
286954	0.0470015	0.136612
286989	0.912248	0.00863087
287278	-0.110521	0.0602027
287437	-0.105145	0.0583877
287467	-0.0570265	0.0588029
287524	-0.229975	0.0717348
287598	0.0534247	0.117256
287653	-0.0587268	0.0954906
287828	-0.106863	0.0595871
287845	-0.110191	0.0679833
287876	-0.0889268	0.0736899
287877	0.00559383	0.151633
287940	-0.133171	0.0583877
287986	0.154089	0.0690163
288003	-0.435633	0.0545222
288041	-0.0154421	0.142899
288057	-0.164106	0.0583877
288236	0.154456	0.0583877
288256	-0.113491	0.0583877
288280	-0.107472	0.0700037
288297	-0.388565	0.0551519
288333	0.501098	0.0583877
288414	-0.113494	0.0583877
288532	-0.110231	0.0583877
288597	-0.0925337	0.0720664
288667	-0.105418	0.0618506
289054	0.127345	0.0583877
289055	-0.262385	0.0583877
289101	-0.0466792	0.116914
289257	-0.155869	0.0583877
289380	0.0539046	0.128345
289481	-0.00386636	0.150169
289707	-0.074877	0.0746191
289924	0.242417	0.0583877
289949	0.110484	0.0639558
289993	-0.202946	0.0678852
289997	-0.259839	0.0583877
290277	-0.3774	0.0588279
290326	-0.0373778	0.111379
290655	-0.0971519	0.0583877
290706	-0.0817414	0.0608965
290757	-0.266597	0.0583877
290783	0.215644	0.0583877
290789	0.0689793	0.099036
290803	-0.129717	0.0583877
290925	-0.130077	0.0583877
291023	-0.15233	0.0583877
291034	-0.163361	0.0662164
291057	0.169227	0.0665246
291081	-0.125508	0.0583877
291095	-0.0788226	0.0766462
291129	-0.0747297	0.0583877
291132	-0.362436	0.0583877
291137	-0.110535	0.0762923
291182	-0.127169	0.0583877
291234	-0.211132	0.0583877
291312	-0.107588	0.0663292
29145	-0.103135	0.0577048
29171	0.33535	0.0583877
291713	-0.100879	0.0583877
29174	1.00354	0.0583877
291755	0.036052	0.124289
291793	-0.0811397	0.0595871
291794	-0.111762	0.0583877
291948	-0.87625	0.0583877
292008	0.169475	0.0583877
292017	-0.0751669	0.0850007
292071	-0.126454	0.0583877
292085	0.697222	0.0129475
292126	-0.256337	0.0583877
292129	-0.00267563	0.150221
29215	-0.0316698	0.130259
29218	-0.128202	0.0583877
29222	-0.115939	0.0583877
29224	-0.3013	0.0583877
292295	-0.0315735	0.12771
292381	-0.13277	0.0583877
29246	-0.123963	0.0583877
292464	-0.0251196	0.11643
292588	-0.111583	0.0583877
29261	-0.181359	0.0583877
292729	-0.136214	0.0583877
29277	-0.897082	0.0583877
292913	0.000722385	0.152544
292995	-0.107892	0.0588029
29308	-0.10489	0.0638423
29326	-0.0117443	0.141839
29332	-0.75289	0.0583877
293497	-0.0963884	0.0583877
293502	0.146621	0.0662789
293627	-0.418912	0.0583877
293711	0.00153807	0.151907
293733	-0.127813	0.0583877
293743	-0.00902361	0.145165
293779	-0.52813	0.040581
293820	0.534292	0.076555
293847	-0.0236742	0.121222
293989	0.635925	0.0513901
294004	-0.127521	0.0583877
294018	-0.0918461	0.0583877
294071	-0.0990099	0.102199
294103	-0.775731	0.0583877
294260	0.217033	0.0583877
294519	-0.0745808	0.0638496
294521	-0.108317	0.0734317
29455	0.327697	0.0775686
294674	-0.107592	0.0583877
294744	-0.0968904	0.069739
29500	-0.458445	0.0583877
295228	-0.426632	0.0583877
29545	-0.134084	0.0583877
295602	-0.0957145	0.0588029
295645	-0.0797746	0.0583877
295661	0.0552626	0.102239
29569	0.46263	0.0583877
295704	-0.396327	0.0583877
295930	-0.115464	0.0583877
295965	0.0491728	0.0978418
296118	-0.0859522	0.080271
296136	-0.102789	0.067322
296219	-0.105865	0.0595017
296271	-0.616992	0.0161285
29629	-0.0647931	0.0618799
29630	-0.446201	0.0583877
29634	0.0255981	0.129704
29640	-0.223406	0.0618356
296562	-0.24127	0.0583877
296565	-0.100795	0.0624181
29657	0.195468	0.0712866
296709	-0.170878	0.101102
296849	-0.078319	0.0683606
29685	-0.0474392	0.100394
297077	0.367996	0.0583877
297096	-0.112354	0.0583877
297176	-0.0549652	0.103692
29728	0.271584	0.0583877
29735	-0.0872845	0.0969823
297408	-0.0919593	0.0603433
297433	-0.156853	0.0583877
297436	-0.0927461	0.0678461
29750	-0.118337	0.0583877
29751	-0.10767	0.0583877
297572	-0.18713	0.0583877
297594	-0.245224	0.0583877
297725	0.268012	0.0583877
297784	-0.284391	0.0666248
298079	-0.185712	0.0583877
298376	-0.29741	0.0583877
298441	-0.13761	0.0583877
298552	0.213581	0.0591738
298657	-0.141449	0.0583877
29884	-0.0949602	0.0736899
298850	-0.130047	0.0583877
298906	0.14784	0.0583877
298942	-0.215075	0.0697779
299002	-0.127624	0.0583877
299156	-0.0909777	0.0583877
299159	0.382929	0.0382306
299276	0.538958	4.27736e-05
299282	1.05884	0.0583877
299616	-0.0631053	0.0988451
299625	-0.12878	0.0583877
299700	-0.030911	0.111999
300036	-0.30306	0.0588279
300051	-0.101942	0.0583877
300079	-0.104824	0.0621517
300120	-0.0878556	0.059579
300121	-0.0234762	0.131533
300122	-0.0737585	0.0904694
300126	-0.108359	0.0583877
300461	-0.053093	0.110002
300517	-0.105263	0.0583877
300679	-0.0816173	0.0604662
300757	-0.210901	0.0689236
300795	-0.12548	0.0583877
300923	0.166552	0.0583877
301042	-0.146248	0.0583877
301068	-0.0902955	0.0583877
301111	0.64016	0.00670454
301242	-0.121541	0.0583877
301264	-0.243938	0.0583877
301295	-0.0905769	0.0711825
301323	-0.109089	0.0583877
301334	-0.0953698	0.0583877
301351	-0.047565	0.0583877
301595	0.790997	0.0513901
301617	-0.100304	0.0583877
301701	-0.0654691	0.0636551
302290	-0.104536	0.0583877
302396	-0.123314	0.0583877
302492	-0.179176	0.0583877
302965	-0.0252909	0.130698
302967	-0.115524	0.0583877
303163	0.0555618	0.130329
303218	-0.927437	0.0413212
303250	-0.0968985	0.0671029
303348	0.156094	0.0583877
303456	-0.106816	0.0598814
303469	0.145119	0.0583877
303479	-0.157893	0.0594486
303559	-0.0669578	0.0825376
303575	-0.0952649	0.059579
303596	-0.061151	0.0948329
303687	-0.00301455	0.149679
303730	-0.153318	0.0583877
303785	-0.0974184	0.0718918
303828	-0.107596	0.0583877
303875	0.561363	0.0573593
303905	0.574322	0.0583877
304300	-0.0535101	0.105991
304301	-0.106736	0.0583877
304325	-0.0682679	0.0758674
304486	-0.305194	0.0583877
304528	0.0712057	0.100157
304543	0.0918634	0.106566
304573	-0.119213	0.0616822
304741	-0.127109	0.0583877
304815	0.0537311	0.0974239
304951	-0.173967	0.0673979
304962	0.54795	0.0513901
304965	-0.0547142	0.0918559
304982	-0.164214	0.0583877
305242	-0.094331	0.0583877
305392	-0.0778425	0.0609956
305552	-0.103473	0.0584035
305827	-0.125208	0.0583877
305850	-0.0679583	0.0877001
305882	-0.0808537	0.0694443
305984	-0.0297757	0.110928
306071	0.491091	0.0583877
306197	0.487962	0.0583877
306251	-0.0839014	0.0583877
306338	-0.105843	0.0583877
306349	-0.0967849	0.0583877
306404	-0.0824045	0.0583877
306439	-0.0852595	0.0583877
306469	-0.0953907	0.0648027
306505	-0.0840026	0.0592097
306516	-0.0401131	0.130259
306575	-0.158176	0.0988451
306695	-0.205587	0.0583877
306720	0.972022	0.0583877
306771	-0.0889272	0.0583877
306872	-0.069078	0.0932619
306970	0.063053	0.0798567
307056	-0.136741	0.0747652
307098	0.126235	0.123908
307106	-0.0877908	0.0631859
307126	0.125702	0.129843
307347	-0.111807	0.0583877
307511	-0.153918	0.0583877
307540	-0.130915	0.0583877
307582	-1.10402	0.0129475
307616	0.0191624	0.137149
307667	-0.115622	0.0583877
307757	-0.111673	0.0583877
307861	0.194248	0.0583877
308061	0.0219791	0.118988
308100	-1.60363	0.00175677
308106	-0.0566187	0.113628
308113	-0.560595	0.0424761
308169	0.0204835	0.137054
308212	-0.0666442	0.0813063
308441	0.114762	0.109785
308508	-0.130616	0.0583877
308755	-0.120301	0.0583877
308761	-0.20183	0.0619685
308762	-0.0774653	0.0818465
308797	-0.0847205	0.0588279
308890	-0.0843588	0.0584573
309071	-0.0837106	0.0800234
309122	-0.0320774	0.104197
309262	-0.779331	0.0286079
309457	-0.0629353	0.0762329
309459	-0.081894	0.0583877
309523	0.0504663	0.111999
309641	0.00877994	0.14516
309729	-0.0254483	0.119584
310090	-0.016867	0.138758
310344	0.0362812	0.117308
310375	-0.328201	0.0583877
310486	-0.247203	0.0703198
310508	-0.105461	0.0603433
310631	-0.191406	0.0583877
310632	0.0356419	0.116649
310659	0.499625	0.0583877
310665	-0.148489	0.0834871
310678	-0.247039	0.0713935
310769	-0.632863	0.0583877
310772	-0.098097	0.0902941
310801	-0.0259954	0.133913
310808	0.529781	0.0583877
310839	-0.134807	0.0583877
310843	0.644548	0.0146257
311361	-0.133199	0.0583877
311423	-0.0285633	0.128251
311529	-0.0961668	0.0616137
311546	-0.0782252	0.0600862
311621	0.0118049	0.144362
311764	-0.12028	0.0583877
311849	-0.710352	0.0408442
311952	-0.783189	0.0583877
312227	0.0515514	0.122271
312316	0.333867	0.0583877
312382	0.397351	0.0583877
312538	-0.28802	0.0583877
312664	-0.082217	0.0583877
312720	0.011546	0.14104
312790	0.0663599	0.0682085
313021	-0.116155	0.0583877
313108	-0.298797	0.0583877
313262	-0.0308168	0.123718
313365	-0.121449	0.058611
313436	-0.134994	0.0583877
313536	-0.0867828	0.0638505
313689	-0.00285786	0.151413
313743	-0.451117	0.0583877
313843	0.0908489	0.105643
314028	-0.060159	0.0604231
314126	-0.0781348	0.0832407
314616	-0.130488	0.0583877
314638	-0.234619	0.0583877
314670	-0.0809339	0.0750046
314678	-0.0308188	0.123496
314718	-0.0159241	0.12209
314843	-0.365589	0.0602761
314856	0.264342	0.0583877
314859	-0.112975	0.0583877
314870	0.0425683	0.0858693
314949	0.158328	0.0583877
314993	-0.0992989	0.0583877
315072	-0.0351213	0.12249
315179	-0.0588883	0.0955236
315196	-0.128035	0.0583877
315215	-0.103761	0.0583877
315298	-0.24152	0.0583877
315388	-0.2295	0.0583877
315423	-0.0432855	0.125071
315510	-0.105268	0.0583877
315524	0.0287674	0.126882
315599	-0.305107	0.0583877
315611	-0.0657156	0.0583877
315714	0.132843	0.0924417
315740	0.0132492	0.137693
315807	0.18399	0.0583877
315820	-0.0362796	0.114549
315851	-0.117806	0.0583877
315852	0.0573991	0.0930231
315907	-0.0401872	0.0949843
315963	-0.230075	0.0583877
316254	-0.0147111	0.142179
316273	-0.158481	0.0583877
316413	-0.0813666	0.0805918
316425	-0.046574	0.0962378
316539	-0.129488	0.0583877
316602	-0.105361	0.0583877
316758	-0.187485	0.0583877
316764	-0.0942024	0.0583877
316767	-0.138081	0.0583877
317308	0.573545	0.036161
317399	-0.270327	0.0613784
317590	0.0958222	0.0583877
338477	-0.0703068	0.063499
353302	-0.110701	0.0583877
360229	-0.0344575	0.125559
360243	-0.325308	0.0583877
360254	-0.0704056	0.0607046
360272	-0.131869	0.0583877
360445	0.0515987	0.115227
360564	-0.0852112	0.111357
360581	-0.100516	0.0583877
360616	0.0247119	0.0914499
360621	0.0104575	0.138327
360646	-0.121551	0.0583877
360714	0.123152	0.103655
360719	-0.301048	0.0583877
360739	-0.141552	0.0583877
360747	-0.0798181	0.0828555
360772	-0.63191	0.0583877
360818	-0.457146	0.0583877
360847	-0.163753	0.0583877
360867	-0.109036	0.0602752
360962	-0.106665	0.0583877
361018	-0.0582319	0.0583877
361042	-0.353423	0.0583877
361096	-0.108979	0.0583877
361170	-0.0426918	0.11617
361419	-0.055404	0.10692
361467	-0.105892	0.0583877
361472	-0.0924696	0.062004
361503	0.00487613	0.146812
361516	1.04139	0.0583877
361519	-0.143418	0.0583877
361523	-0.257228	0.113377
361576	-0.0239479	0.123203
361705	-0.144174	0.0583877
361771	0.170166	0.0605336
361802	-0.459756	0.0583877
361921	-0.0232256	0.12907
361991	-0.109808	0.063098
362021	-0.112153	0.0583877
362048	-0.108168	0.0583877
362090	-0.124603	0.0583877
362178	-0.129378	0.0583877
362227	-0.123798	0.0583877
362252	-0.254854	0.0583877
362335	-0.119521	0.0583877
362412	0.0648489	0.0851628
362436	-0.107051	0.0583877
362438	-0.0901944	0.0869177
362447	-0.176563	0.0583877
362485	0.237024	0.0583877
362519	-0.00293549	0.15104
362533	-0.191675	0.0696838
362558	-0.129873	0.0583877
362578	-0.129367	0.0583877
362592	-0.111127	0.0583877
362595	-0.10555	0.0599849
362691	-0.0825818	0.0583877
362710	-0.120781	0.0608245
362720	-0.0917512	0.0608965
362732	-1.21479	0.0323617
362740	-0.0944098	0.0639558
362750	-0.0854736	0.0583877
362779	-0.112525	0.0583877
362838	-0.115999	0.0593361
362895	-1.42491	0.0583877
362935	0.110083	0.0633709
362993	-0.0659557	0.0831543
362994	-0.110233	0.0597469
363018	-0.112283	0.0583877
363028	-0.763687	0.0386463
363031	-0.136741	0.0747652
363064	0.358691	0.0330907
363076	-0.0907775	0.0583877
363088	-0.37357	0.0583877
363093	-0.116538	0.0615605
363139	-0.0784127	0.0809835
363225	-0.00778095	0.147272
363333	-0.117452	0.0583877
363334	0.530096	0.0583877
363447	-0.106463	0.0583877
363458	-0.101702	0.0598638
363498	-0.148448	0.0583877
363760	-0.108137	0.0583877
363912	-0.0128715	0.14098
363984	0.0437399	0.120602
364039	0.0233926	0.133168
364073	-0.077745	0.0910693
364208	-0.117329	0.0583877
364510	-0.0910982	0.0732085
364620	-0.0498852	0.114119
364676	-0.14587	0.0583877
364786	0.0206511	0.122833
364838	-0.197324	0.0968666
365215	-0.103201	0.059579
365361	-0.153001	0.0955809
365797	0.251876	0.0583877
365813	-0.0951368	0.0759754
365985	-0.10283	0.0583877
366030	0.471469	0.0265901
366061	0.0104752	0.143758
366089	-0.0658863	0.101237
366140	-0.124819	0.0583877
366347	-0.0692269	0.0937477
367038	0.00930268	0.141103
367074	-0.0187659	0.137797
367153	-0.0768201	0.0623388
367264	-0.0221939	0.127573
367332	-0.0865326	0.081146
367455	-0.0514141	0.0967311
367562	-0.23492	0.0761998
367743	-0.277103	0.0583877
367745	-0.193586	0.0583877
369018	-0.0337405	0.125037
373541	-0.102886	0.0659636
396527	0.790997	0.0513901
396551	0.790997	0.0513901
396552	0.790997	0.0513901
399489	0.0250198	0.121211
406195	-0.0297104	0.109326
414826	-0.0885824	0.0804881
444985	-0.162759	0.0583877
448830	-0.128823	0.063716
494499	-0.298765	0.0718918
494500	-0.0160439	0.147272
494520	-0.0639913	0.0906298
497794	0.661417	0.0178807
497840	-0.119127	0.0956899
497860	-0.0384983	0.115703
497943	-0.250037	0.0583877
497976	-0.277424	0.0583877
497979	-0.0588079	0.0881518
497995	-0.318363	0.0583877
498065	-0.0778438	0.089269
498072	-0.127689	0.0583877
498192	-0.108219	0.0583877
498211	0.0289536	0.143554
498560	-0.0823699	0.0675078
498576	-0.159789	0.0583877
498650	-0.037747	0.107147
498654	0.000544653	0.152773
498709	-0.5947	0.0583877
498736	0.0123032	0.148551
498922	-0.0291542	0.112144
498940	-0.275945	0.0583877
498982	-0.0224391	0.118465
499150	-0.00253721	0.151177
499256	-0.270912	0.0583877
499322	-0.0680876	0.0636293
499374	0.207174	0.0583877
499429	-0.0587271	0.0967344
499709	-0.0181784	0.146308
499748	-0.130653	0.0583877
499783	-0.0910152	0.0583877
499800	-0.0401356	0.112581
499914	0.102115	0.078412
499929	-0.159158	0.0583877
500120	0.091207	0.0597285
500133	0.936948	0.000123198
500252	-0.141629	0.0583877
500319	-0.015165	0.139187
500363	-0.0101472	0.14412
500393	-0.0919272	0.0583877
500409	0.0383993	0.112177
500545	-0.0620598	0.0589363
500577	-0.119186	0.0636293
500587	-0.10457	0.0583877
500865	-0.100762	0.0583877
500923	0.373429	0.0389484
500973	-0.139667	0.0583877
501010	-0.00812249	0.146498
501072	-0.664323	0.0583877
501183	-0.062407	0.0984968
501195	-0.0668557	0.0583877
501559	-0.109493	0.0583877
501563	-0.0469902	0.11417
501592	0.32361	0.0552232
501702	-0.0686137	0.0584581
501768	-0.393569	0.0520181
501907	0.535395	0.0583877
502128	-0.0420613	0.119758
502389	-0.103697	0.0614081
502503	-0.0922698	0.0712054
502741	0.320599	0.0271721
50561	-0.114508	0.0596592
50567	-0.105405	0.0657456
50568	-0.128613	0.0583877
50594	-0.102062	0.0693178
50645	-0.441099	0.0583877
50663	-0.104844	0.0583877
50693	-0.0649469	0.11295
50719	-0.106812	0.0596592
50872	-0.0654539	0.0583877
54226	-0.437052	0.0583877
54232	-0.823277	0.0583877
54233	-0.680363	0.0583877
56823	-0.832127	0.0583877
57021	0.0243024	0.134067
57298	-0.611444	0.0254954
574523	0.790997	0.0513901
58819	0.292648	0.0583877
58835	0.156923	0.113272
58856	-0.103755	0.0588909
58921	-0.126006	0.0583877
58948	-0.231239	0.0583877
58950	-0.100389	0.0583877
58965	-0.0685346	0.07005
59313	1.10152	0.0583877
60333	-0.0765532	0.0732085
60371	-0.739804	0.0583877
60384	0.324912	0.0583877
60394	-0.122244	0.0583877
60575	-0.0314438	0.119016
60582	-0.183641	0.0583877
60660	-0.128573	0.0583877
60664	0.110114	0.0809318
63845	-0.159026	0.0583877
63865	0.443566	0.0172656
63868	0.336017	0.0583877
63885	-0.0402811	0.0583877
64015	-0.136885	0.0583877
64030	0.136526	0.0644054
64041	-0.300973	0.0583877
64045	-0.0853231	0.107726
64202	-0.073676	0.120394
64203	0.0326929	0.134593
64206	0.896618	0.0577048
64317	0.48963	0.0583877
64352	-0.310654	0.066617
64371	-0.386345	0.0583877
64515	-0.527157	0.0446288
64517	-0.116805	0.0583877
64525	0.03874	0.129447
64557	-0.101639	0.0583877
64621	-0.179597	0.0763801
64646	-0.0230749	0.126395
64668	-1.22469	0.0286079
64822	-0.0104506	0.144565
65131	-0.0819628	0.0583877
65142	-0.129157	0.0583877
65166	0.369293	0.0551519
65185	0.185358	0.0583877
65270	0.126825	0.0610813
65984	-0.0923722	0.0596592
679082	-0.112408	0.0583877
679641	-0.104852	0.0717149
679692	0.486088	0.0238797
679837	-0.0600224	0.0853108
680089	-0.0917148	0.0583877
680111	-0.131453	0.0625857
680229	-0.0484752	0.0873902
680270	-0.0419919	0.119861
680280	-0.0543963	0.0978402
680419	0.155956	0.0583877
680515	-0.091656	0.0632171
680522	0.0789622	0.0663574
680737	-0.609674	0.0583877
680754	0.040964	0.136521
680944	0.272744	0.0583877
681043	-0.382465	0.0292766
681062	-0.106012	0.0583877
681284	-0.113946	0.0583877
681337	-0.0570051	0.127818
681375	-0.364889	0.0924078
681385	-0.197373	0.113835
681398	-0.097633	0.0696298
681415	-0.124112	0.0583877
681429	-0.344827	0.0585041
681682	0.182392	0.0583877
681694	-0.0152033	0.136573
681740	-0.137604	0.0583877
682402	0.154089	0.0690163
682787	0.146019	0.0583877
682908	-0.133466	0.0583877
684538	-0.996928	0.0577048
684771	-0.106607	0.0588387
685025	-0.270327	0.0613784
685055	-0.0968803	0.0651372
685082	0.0200521	0.136563
685378	-0.149713	0.0583877
685385	-0.0323388	0.12596
685504	-0.0762796	0.0888934
685646	-0.0284111	0.126221
685750	-0.271583	0.0583877
686151	-0.106607	0.0588387
686753	-0.0581331	0.0952492
686841	0.0226789	0.13085
687827	-0.0741079	0.0722969
688611	-0.0933822	0.0819159
688708	-0.0424329	0.125735
688736	-0.142147	0.0583877
688843	-0.138058	0.0583877
689481	0.0435775	0.0884623
689523	-0.408999	0.0583877
689582	-0.0659952	0.0952492
689593	-0.496037	0.0583877
690126	-0.247039	0.0713935
690288	-0.0589969	0.102928
690746	-0.0912875	0.0821146
690820	-0.0964602	0.0583877
690845	-0.0956966	0.0629829
690861	-0.052057	0.108506
691193	-0.113508	0.0598073
691431	-0.107796	0.0586059
691469	0.215625	0.0583877
691966	0.648596	0.0583877
727679	-0.118654	0.0583877
79011	-0.102182	0.0583877
79127	0.337292	0.0583877
79255	-0.465884	0.0583877
80878	-0.0517043	0.0800234
81513	-0.444545	0.0583877
81520	-0.805041	0.052164
81639	-0.195614	0.0721203
81709	-0.13686	0.0583877
81718	0.925554	0.00832855
81730	-0.127109	0.0583877
81804	-0.344084	0.0583877
81919	0.120596	0.0963056
81921	-0.127862	0.0583877
83427	0.0244434	0.145027
83462	-0.0941061	0.0639892
83472	0.309879	0.0583877
83513	-0.11739	0.0583877
83531	-0.306397	0.0583877
83784	-0.613202	0.0583877
83808	-0.252727	0.0583877
83820	-0.040996	0.106349
83839	-0.0626258	0.093214
84024	-0.258373	0.0583877
84393	-0.0829678	0.0583877
84394	-0.169458	0.0397544
84408	-0.13168	0.0583877
84410	-0.0591548	0.080351
84426	-0.108815	0.0583877
84493	0.563848	0.0583877
85244	-0.106804	0.0670618
85270	-0.0779342	0.0782975
85273	-0.0759637	0.0797004
85333	0.100908	0.0989105
85383	0.011444	0.137902
89827	-0.0552525	0.118486
94195	0.75837	0.0583877
94196	-0.103466	0.0583877
94270	-0.196133	0.0583877
94338	-0.0725697	0.0593775

## Sheet: FEN-1000
gene	logfc	q-value
100145871	0.846338	0.000133401
100188933	0.605803	1.01126e-07
100359731	0.597616	6.7316e-10
100360252	0.583667	5.93829e-06
100360342	0.428525	3.33601e-06
100360594	0.359606	2.28852e-06
100360679	0.405834	3.40213e-06
100360867	0.57072	1.60126e-06
100360868	0.47274	8.55958e-07
100361269	0.490039	2.89136e-06
100361660	0.308357	4.36634e-06
100361974	0.713081	3.35969e-06
100364016	0.0372965	0.0570968
100909675	0.937083	0.000160942
100910729	0.0546357	0.0033299
100911235	0.39627	3.97616e-06
100911553	0.620815	8.59225e-05
100911718	-0.104122	0.0395528
100911946	0.718407	4.88235e-05
100912247	0.420339	0.00860781
102547294	0.522671	1.34382e-06
102548633	-0.063373	0.0518004
102549061	-0.224917	0.0180283
102551714	-0.063373	0.0518004
102554819	0.919035	6.39708e-07
102556129	0.646859	3.48983e-07
102556347	3.49654	1.46606e-08
103689926	0.534396	1.24692e-10
103689966	-0.121207	0.042951
103691893	0.339229	0.000308346
108348130	3.49654	1.46606e-08
113894	0.474584	0.00095662
113901	0.149383	0.0145471
113936	-0.633334	0.000125415
113938	0.97127	1.5846e-05
113992	1.68839	2.6275e-07
114096	1.34177	2.17872e-06
114114	1.24521	3.70609e-07
114117	0.451104	1.16752e-07
114212	-0.166315	0.0145542
114217	-0.369898	0.000148055
114482	0.461998	2.40866e-06
114488	0.435508	1.25605e-06
114494	-0.297209	0.0200031
114519	-0.757356	7.59129e-05
114768	0.15334	0.0159579
116459	0.222879	3.94441e-06
116479	0.399612	0.00129583
116502	0.362675	0.0133233
116547	-0.0898245	0.050476
116550	1.95302	1.84593e-10
116555	0.382699	3.88838e-06
116568	0.201015	0.000253363
116632	0.389568	0.000286641
116644	0.31901	1.297e-06
116651	0.286181	5.05657e-06
116663	-0.841131	0.00142104
116664	1.05427	3.82363e-09
116676	0.505808	6.26128e-07
116682	1.00462	7.70529e-06
116685	0.368038	3.33683e-06
116686	0.283543	0.0240982
116698	0.449286	2.37066e-06
116721	0.331754	0.0073299
116743	0.291539	7.90606e-07
117038	0.659705	8.54669e-09
117042	1.39346	1.80374e-10
117089	0.552163	2.13587e-06
117186	0.17172	0.0397094
117250	0.736941	8.07648e-07
117254	0.793904	2.41562e-06
117543	3.19736	2.92569e-10
117556	0.00945406	0.0467112
140638	0.108693	0.02644
140656	0.475134	0.000805404
140668	0.888014	1.87417e-05
140720	0.447734	6.17139e-08
140868	0.423528	2.1875e-06
154516	1.68839	2.6275e-07
155423	1.73353	2.15065e-06
161475	0.84241	0.000204251
170465	3.27888	4.81031e-11
170573	0.206072	0.00907589
170580	0.0915847	0.0490059
170924	0.556354	7.28722e-05
171047	0.466211	1.4129e-06
171072	-0.741105	3.95304e-05
171115	0.275405	3.05072e-06
171126	0.939698	6.23538e-06
171142	6.55148	2.23681e-18
171161	0.552245	4.71397e-06
171347	1.54773	8.46401e-06
171350	0.446832	3.19555e-06
171410	0.415115	2.27057e-07
171439	0.748533	0.000622269
171521	-0.70081	3.38925e-05
171529	0.33821	2.65184e-06
191575	0.522617	2.1157e-06
192247	-1.52093	1.22646e-05
192252	0.425656	3.41388e-06
192269	0.453793	2.21055e-06
192349	0.661251	8.23526e-09
201097	0.398099	2.72805e-07
24157	5.45307	2.6241e-13
24159	1.52031	4.18312e-06
24165	0.495492	4.29199e-06
24188	2.86617	2.56291e-13
24203	-0.119211	0.0206326
24244	0.404582	1.44346e-06
24256	-0.0695124	0.0409209
24264	0.485263	9.51253e-07
24267	0.57197	0.000869682
24297	-3.95107	3.13354e-12
24300	3.39389	2.92569e-10
24303	0.844592	2.49179e-05
24309	1.63897	0.000171875
24314	0.164172	0.0240042
24315	0.416569	0.00215799
24330	0.672933	0.0168206
24356	0.153229	0.0319248
24413	0.0815919	0.0411821
24421	-0.438248	0.00281329
24422	-1.18193	0.001028
24426	0.202101	0.0221456
24443	6.64772	2.23681e-18
24465	0.406797	0.0018578
24470	-0.172047	0.0180007
24522	1.48568	0.000921884
24525	0.420404	2.49028e-06
24546	0.135555	0.0117533
24552	3.10859	1.75933e-07
24564	-0.406929	2.18813e-05
24590	0.469569	7.17644e-06
24596	0.143917	0.000897713
24609	0.512767	2.40866e-06
246097	-0.0311413	0.0540291
24616	-0.189941	0.0115837
246307	0.66662	8.54819e-07
24631	0.388489	2.65184e-06
246327	0.418743	2.26522e-06
24642	1.66992	7.29254e-09
24646	0.450269	0.00115552
24657	0.0882982	0.0456083
24664	1.16917	9.2583e-08
24688	0.196787	6.60934e-05
24763	1.05374	1.00946e-05
24786	0.961876	0.000144467
24797	0.545076	3.20105e-08
24813	0.207833	0.00990027
24825	-1.16058	1.95306e-05
24829	0.739313	1.86624e-06
24834	0.361774	9.24841e-06
24839	0.362284	0.00040007
24861	1.68839	2.6275e-07
24877	0.452358	6.3842e-08
24887	0.532363	0.00445519
24890	-1.60572	3.09109e-06
24902	1.34018	0.000112653
24904	-0.244763	0.0212284
24950	-0.40431	0.0193808
25050	0.0901612	8.30526e-05
25053	0.184558	0.0112678
25055	0.248003	0.0132726
25081	-1.70249	3.20757e-06
25087	0.00269951	0.060896
25114	-0.688869	0.000704246
25117	-0.341638	0.000906887
25123	1.26051	0.000283602
25124	-0.267931	0.00284613
25145	0.704569	1.35707e-07
25151	0.898109	6.10043e-06
25225	0.477522	1.64892e-06
25235	0.0340957	0.0484169
25248	0.123331	2.8116e-05
25253	-0.180218	0.00171268
25268	0.398144	0.0168338
25274	0.292558	0.00758147
252899	-0.00298536	0.0600216
252918	0.413761	1.84392e-06
252922	0.277372	0.0101144
252929	0.478642	0.0025213
252939	0.580106	2.52312e-08
252959	0.710711	1.11672e-06
252963	1.43197	4.68058e-07
25297	0.193604	4.69425e-06
25303	0.749743	0.000113862
25307	0.690078	1.12912e-07
25315	0.3415	0.0248524
25331	0.11907	0.0228011
25402	1.08859	3.67816e-05
25412	0.0368977	0.0463366
25413	2.80526	1.36775e-07
25417	0.193173	6.54604e-06
25420	0.0139203	0.0580474
25427	0.24918	0.0262345
25460	-0.0810083	0.0415639
25515	-0.026612	0.0565517
25521	0.302273	1.43481e-06
25522	0.364883	2.35831e-06
25526	0.170333	3.78066e-06
25545	-0.555031	0.00569685
25591	1.40977	2.08392e-07
25612	2.96935	5.70192e-10
25626	1.88837	5.3972e-06
25639	0.104542	0.0440378
25642	0.439331	0.00510971
25656	0.596261	3.68958e-06
25661	0.670787	0.000302566
25662	0.266492	4.01129e-06
25669	0.390671	1.18052e-06
25675	1.07111	0.000168972
25698	0.0533013	0.0550409
25700	1.17483	2.46754e-10
25729	0.338853	1.4129e-06
25747	0.641262	0.00381265
25756	5.64876	3.03128e-12
257644	2.39908	3.36488e-14
259241	1.67042	1.62199e-06
259244	-1.26641	7.21506e-05
261730	-0.0888195	0.0440879
261737	0.40259	3.69024e-07
266602	1.51526	3.69024e-07
266682	0.479825	0.00277332
266685	0.13941	0.0208234
266711	0.0413975	0.00377608
266730	-1.36255	1.05082e-06
266758	0.758459	1.94653e-05
266808	0.478522	2.03234e-06
26760	-0.30742	0.022027
282840	-1.5036	0.000128012
282845	0.287402	5.50718e-06
286895	0.23501	3.91014e-06
286904	0.529832	0.00770681
286939	0.444468	1.83118e-05
286954	-3.47174	1.86957e-07
286989	-1.03932	0.00149198
287278	0.469176	4.52657e-06
287437	0.438085	2.90387e-06
287467	0.264808	1.52246e-06
287524	0.588952	0.00263855
287598	-0.037493	0.05236
287653	0.613533	3.63628e-07
287828	0.47494	2.15189e-06
287845	0.659213	1.67749e-06
287876	0.514142	2.7604e-06
287877	-0.219008	0.0231356
287940	0.326353	3.87928e-06
287986	0.410492	0.00191623
288003	0.775888	1.06984e-05
288041	0.425684	0.000299588
288057	-0.107609	0.03807
288236	1.06889	1.04688e-09
288256	0.459036	7.4255e-07
288280	-0.203743	0.0076308
288297	0.131018	0.0244349
288333	-0.436098	0.00191588
288414	0.406124	3.36533e-06
288532	0.365216	2.94553e-06
288597	0.552062	1.09027e-06
288667	0.558994	1.18052e-06
289054	-0.106549	0.0314241
289055	0.200497	0.00873016
289101	0.816432	5.62957e-07
289257	0.283668	2.72998e-05
289380	1.52065	3.55467e-06
289481	0.672566	2.50242e-06
289707	0.42157	3.65268e-06
289924	1.07083	2.48753e-08
289949	0.654335	2.68501e-07
289993	0.0538238	0.0559484
289997	0.0152301	0.0580542
290277	-0.109856	0.0410521
290326	0.270012	0.00340244
290655	0.54607	3.70996e-07
290706	0.383242	2.4178e-06
290757	0.231925	0.00687304
290783	1.2182	8.80978e-07
290789	0.911619	3.15415e-07
290803	0.491734	1.58745e-06
290925	0.700089	2.29144e-07
291023	0.65827	6.0309e-07
291034	1.23647	2.01365e-11
291057	1.71158	2.46754e-10
291081	0.360486	8.70762e-07
291095	0.519044	1.18522e-06
291129	0.48679	1.7468e-08
291132	-0.432427	0.000986356
291137	0.596407	4.2023e-06
291182	0.515669	1.89761e-06
291234	-0.113083	0.0408598
291312	0.534839	2.56301e-06
29145	0.152407	2.88383e-06
29171	3.43251	8.0802e-15
291713	0.563213	2.88669e-08
29174	-0.698049	0.00574117
291755	0.212118	0.00911379
291793	0.577933	2.13486e-08
291794	0.423194	2.79478e-06
291948	-0.0989792	0.0479907
292008	0.255559	0.00650133
292017	0.618312	1.27698e-06
292071	0.201872	0.014083
292085	0.740437	0.000189744
292126	0.184505	0.00873707
292129	0.43409	2.84862e-06
29215	0.791201	1.01436e-06
29218	0.498793	1.56163e-06
29222	0.439581	3.14897e-06
29224	3.49654	1.46606e-08
292295	0.70948	2.21055e-06
292381	0.392424	7.65252e-07
29246	0.455707	2.29144e-07
292464	0.221543	7.88477e-05
292588	0.4173	3.09109e-06
29261	1.23177	6.0441e-07
292729	0.446701	3.0736e-06
29277	-6.15182	1.55026e-09
292913	0.63862	2.14004e-07
292995	0.563456	6.69749e-07
29308	0.550611	1.40055e-06
29326	0.549201	1.4305e-05
29332	-0.411695	0.0109214
293497	0.237709	3.19874e-06
293502	-0.202883	0.0213203
293627	0.000698174	0.0618883
293711	0.551744	4.51965e-06
293733	0.39974	2.21055e-06
293743	0.593398	1.18522e-06
293779	-0.215202	0.00567264
293820	1.63586	3.68958e-06
293847	0.0625808	0.0256398
293989	-0.104122	0.0395528
294004	0.622245	3.59399e-07
294018	0.274614	6.5762e-06
294071	0.514836	0.000732068
294103	-0.437342	0.00761945
294260	1.16252	1.58833e-06
294519	0.336131	3.19009e-06
294521	0.744431	1.28719e-06
29455	-0.340063	0.0114824
294674	0.160385	1.92815e-05
294744	0.503892	4.01129e-06
29500	-0.618648	0.00116705
295228	1.03568	0.000330493
29545	0.446757	2.95986e-07
295602	0.423008	1.72158e-06
295645	0.168164	6.79522e-06
295661	-0.0420553	0.0498041
29569	-0.333242	0.0147963
295704	0.310312	0.0228902
295930	0.416069	1.78465e-06
295965	0.533363	3.29185e-07
296118	0.627681	1.04456e-06
296136	0.586827	1.81149e-06
296219	0.428996	3.77883e-06
296271	0.777741	0.000122247
29629	0.361671	6.4974e-07
29630	0.259622	0.0242252
29634	0.585989	2.50029e-06
29640	0.269781	0.0185664
296562	0.745118	0.000570608
296565	0.557097	1.18967e-06
29657	-0.130539	0.0443866
296709	0.864142	0.000546085
296849	0.425702	1.68518e-06
29685	0.0840469	0.034464
297077	0.214489	0.0163885
297096	0.403893	2.40496e-06
297176	0.162929	0.0257997
29728	0.545007	0.000225195
29735	-0.0178076	0.0522049
297408	0.418817	2.85641e-06
297433	0.473367	1.61281e-06
297436	0.595756	5.47631e-07
29750	0.470473	3.19555e-06
29751	0.36215	4.58996e-06
297572	1.10359	6.89615e-07
297594	-0.064044	0.0494322
297725	0.571433	0.00161237
297784	1.41712	2.8959e-05
298079	0.367077	1.94608e-06
298376	1.3207	1.0269e-05
298441	0.52309	1.29517e-06
298552	1.16411	6.66199e-06
298657	0.440911	2.10501e-06
29884	0.659187	1.08234e-06
298850	0.376045	2.84862e-06
298906	0.366942	0.00322617
298942	0.825942	8.47047e-05
299002	0.378504	1.65901e-06
299156	0.230695	4.64544e-06
299159	0.981039	1.30824e-07
299276	-0.640209	1.7468e-08
299282	-0.465174	0.00909371
299616	0.664651	1.27118e-06
299625	0.429792	2.15189e-06
299700	0.32882	5.03133e-06
300036	0.149305	0.0388867
300051	0.33028	1.44303e-05
300079	0.492865	2.27401e-06
300120	0.405667	1.83526e-06
300121	0.656686	9.64507e-07
300122	0.694679	5.42601e-07
300126	0.422485	2.41478e-06
300461	0.719193	1.2189e-06
300517	0.51068	2.68984e-07
300679	0.358829	2.52039e-06
300757	0.413524	0.00656387
300795	-0.177884	0.00165527
300923	0.228422	3.47728e-05
301042	0.475431	1.56745e-06
301068	0.339509	4.13848e-06
301111	0.789063	0.000321588
301242	0.433118	2.1875e-06
301264	0.262187	0.00395705
301295	0.615507	3.69024e-07
301323	0.469964	1.43394e-06
301334	0.37081	5.07246e-07
301351	0.161843	1.03069e-05
301595	1.68839	2.6275e-07
301617	0.413667	1.04456e-06
301701	0.29396	2.19927e-06
302290	0.409845	3.13227e-06
302396	0.320272	3.57881e-06
302492	0.261454	0.000110566
302965	0.436799	3.98148e-05
302967	0.369575	2.08652e-06
303163	0.643448	0.000574972
303218	0.115192	0.0453251
303250	0.551635	1.25801e-06
303348	-0.116657	0.0253768
303456	0.485359	2.34745e-06
303469	0.19476	0.000340641
303479	0.335621	0.0040348
303559	0.423156	3.68958e-06
303575	-0.0206895	0.0564524
303596	0.613662	4.19296e-07
303687	0.447908	2.53916e-07
303730	0.255342	8.76609e-06
303785	0.66415	9.65912e-07
303828	0.391948	3.20714e-06
303875	0.541741	0.00293468
303905	0.165263	0.03545
304300	0.651411	1.24611e-06
304301	0.469772	6.10506e-08
304325	0.462733	3.69024e-07
304486	-0.382819	0.0060785
304528	0.41453	0.00177844
304543	0.369063	0.00253053
304573	0.127809	0.0238127
304741	0.40749	3.77284e-06
304815	0.534577	9.90992e-07
304951	-0.128411	0.0368856
304962	0.923814	5.29321e-06
304965	0.100085	0.0231111
304982	0.349993	2.72813e-06
305242	0.298651	3.39143e-06
305392	0.390079	9.04216e-07
305552	0.467415	1.41862e-06
305827	0.393955	2.16086e-06
305850	0.557835	1.31876e-06
305882	0.443795	2.50242e-06
305984	0.269489	2.0524e-05
306071	0.788138	0.00157589
306197	0.590418	7.66508e-05
306251	-0.409382	1.25752e-05
306338	0.440181	3.77082e-07
306349	0.454732	8.436e-08
306404	0.41994	2.03248e-07
306439	0.193017	1.86624e-06
306469	0.496035	2.4661e-06
306505	0.342775	2.96623e-06
306516	0.336707	0.00081611
306575	-0.125495	0.0481282
306695	0.416033	0.0042749
306720	-0.246938	0.0306528
306771	0.337387	3.91014e-06
306872	0.67583	5.76408e-07
306970	0.503415	2.64595e-07
307056	0.587408	0.0016035
307098	-0.243771	0.0328618
307106	0.380777	3.14683e-06
307126	0.942134	0.00343658
307347	0.39863	3.17333e-06
307511	0.401936	3.05578e-06
307540	0.336619	2.49396e-06
307582	-0.337959	0.0148485
307616	0.583353	4.13848e-06
307667	0.365853	3.55467e-06
307757	0.246649	3.86091e-06
307861	0.770576	1.43394e-06
308061	0.126963	0.00645571
308100	0.913021	0.000702968
308106	0.0995516	0.0321251
308113	0.568571	0.00142096
308169	0.53825	1.59769e-05
308212	0.49829	1.06816e-06
308441	0.476866	0.00356689
308508	0.440936	3.21699e-06
308755	0.359399	2.27593e-06
308761	0.373956	0.0173155
308762	0.599319	7.56656e-07
308797	0.25591	8.15748e-05
308890	0.310524	4.97298e-06
309071	0.683976	8.65181e-07
309122	-0.0764645	0.024492
309262	-0.080888	0.0450039
309457	0.354247	3.43036e-06
309459	0.159861	1.08018e-05
309523	0.497293	0.000806797
309641	0.500576	6.33333e-06
309729	0.3063	5.69519e-06
310090	0.66176	1.193e-06
310344	0.415643	0.00285882
310375	0.601	0.00166313
310486	-0.299068	0.01876
310508	0.509833	1.77465e-06
310631	0.272444	1.0894e-05
310632	0.535062	2.46518e-06
310659	0.203379	0.0262934
310665	0.0238148	0.0513899
310678	-0.265117	0.0238037
310769	1.6432	5.01133e-06
310772	1.47084	2.48519e-07
310801	0.583629	4.08266e-06
310808	0.13923	0.036442
310839	0.28031	5.85432e-06
310843	0.264903	0.0127496
311361	0.416978	2.50242e-06
311423	0.702405	6.88847e-07
311529	0.487454	8.14081e-07
311546	0.306639	3.65813e-06
311621	0.803266	1.75933e-07
311764	0.462256	3.20714e-06
311849	4.8349	1.78595e-17
311952	0.774674	0.00294961
312227	1.20401	5.05592e-07
312316	0.327214	0.00512878
312382	1.58883	4.47995e-09
312538	0.426911	0.0069224
312664	0.0903565	0.000584682
312720	0.563809	1.8217e-07
312790	0.248642	3.5453e-05
313021	0.486408	2.25848e-06
313108	-0.279019	0.0159458
313262	0.675303	4.28483e-07
313365	0.566858	1.53891e-06
313436	0.400646	9.73289e-07
313536	0.333117	0.00295996
313689	0.19912	0.0184639
313743	0.83197	0.000248155
313843	-0.0562704	0.0493166
314028	0.133101	0.000678881
314126	0.535527	2.1875e-06
314616	0.316496	5.49141e-06
314638	0.210238	0.0065597
314670	0.678012	4.97227e-08
314678	0.561407	1.68518e-06
314718	0.163503	0.000151317
314843	0.180429	0.0377168
314856	0.925076	7.72692e-07
314859	0.395294	3.10457e-06
314870	0.124902	0.0110404
314949	1.23276	3.19003e-07
314993	0.32675	3.53583e-06
315072	0.674365	1.18163e-06
315179	0.571911	8.02035e-07
315196	0.416532	3.55467e-06
315215	0.473313	1.32673e-07
315298	0.00533953	0.0604682
315388	0.190482	0.00788203
315423	-0.190206	0.0233621
315510	0.295115	5.131e-06
315524	0.630719	3.69024e-07
315599	0.0719489	0.0480352
315611	0.0875771	0.0060076
315714	0.0234415	0.0581789
315740	0.0616288	0.0390645
315807	0.984017	2.96623e-06
315820	0.40247	5.3972e-06
315851	0.307752	3.87928e-06
315852	0.0741364	0.0355151
315907	0.0799189	0.0125711
315963	0.174273	0.0106246
316254	0.694248	3.87928e-06
316273	0.330121	0.00603784
316413	0.647907	5.39288e-07
316425	0.444574	4.56909e-07
316539	0.187508	1.49868e-05
316602	0.381675	1.17514e-06
316758	0.355197	3.50487e-05
316764	0.291684	5.57913e-06
316767	0.423073	3.18736e-06
317308	-0.055326	0.0467636
317399	1.49955	1.58304e-05
317590	0.188676	7.92769e-05
338477	0.275645	6.63681e-06
353302	0.326158	2.3822e-06
360229	0.736236	1.19479e-06
360243	-0.058517	0.0463838
360254	0.335723	1.1207e-06
360272	0.441528	3.68958e-06
360445	0.533453	3.21873e-05
360564	0.630554	0.000866076
360581	0.381436	3.86895e-06
360616	0.0871455	0.00246409
360621	-0.0205294	0.0501469
360646	0.334663	3.37732e-06
360714	1.24341	5.05592e-07
360719	0.477193	0.000347881
360739	0.485374	2.84862e-06
360747	0.689534	5.53968e-07
360772	1.00371	0.00125655
360818	0.991657	0.000341968
360847	-0.037782	0.0467957
360867	0.588604	9.55917e-07
360962	0.371091	2.65405e-06
361018	0.312661	3.87083e-07
361042	0.415003	0.00459802
361096	0.255141	3.09947e-06
361170	0.656862	1.68518e-06
361419	0.7104	9.09195e-07
361467	0.278455	6.84698e-06
361472	0.422003	2.85194e-06
361503	0.341319	4.63948e-06
361516	-0.689732	0.0065597
361519	0.401765	1.92241e-06
361523	3.39233	2.22982e-09
361576	0.491906	8.42408e-08
361705	0.252107	2.44231e-06
361771	0.188659	0.013155
361802	1.16021	3.08402e-06
361921	0.00296586	0.0613707
361991	0.689974	3.63628e-07
362021	0.425074	1.96505e-06
362048	0.324814	5.79353e-06
362090	0.410205	9.90992e-07
362178	0.480972	2.49396e-06
362227	0.499165	8.44529e-07
362252	0.786335	4.73603e-05
362335	0.410626	3.34844e-06
362412	0.708093	8.6275e-06
362436	0.282336	2.69866e-06
362438	0.391614	0.00278125
362447	0.0518187	0.0409237
362485	0.0916071	0.0277231
362519	0.0977972	0.0356267
362533	0.398143	0.00664581
362558	0.381627	3.48713e-06
362578	0.55026	1.46266e-06
362592	0.535455	3.9844e-07
362595	0.547141	1.05021e-06
362691	0.267206	1.64394e-06
362710	0.626849	1.50323e-06
362720	0.397157	5.03479e-06
362732	1.25145	0.000255269
362740	0.467713	2.47892e-06
362750	0.240515	1.49433e-06
362779	0.383369	3.55467e-06
362838	0.540462	2.3874e-06
362895	-6.02031	3.63206e-11
362935	0.752343	1.6538e-07
362993	0.552211	2.24382e-07
362994	0.574367	1.19234e-06
363018	0.360049	2.84862e-06
363028	0.466854	0.0106255
363031	0.587408	0.0016035
363064	1.39729	8.80238e-11
363076	0.318482	3.66731e-06
363088	0.0372965	0.0570968
363093	0.614354	1.53752e-06
363139	0.571323	1.74936e-06
363225	0.893607	2.29144e-07
363333	0.34079	2.65564e-06
363334	-0.638098	0.000601606
363447	0.377204	1.08234e-06
363458	0.482545	1.02524e-06
363498	0.564869	1.91943e-07
363760	0.44859	2.09837e-06
363912	0.617059	9.18371e-07
363984	0.50894	0.00313666
364039	0.638944	1.71509e-06
364073	0.702681	1.32166e-06
364208	0.286099	2.32064e-06
364510	0.539511	2.64186e-06
364620	0.74467	1.58132e-06
364676	0.180301	1.4355e-05
364786	0.232764	1.44103e-05
364838	1.44765	3.77304e-05
365215	0.465561	2.59308e-06
365361	0.928194	0.000147313
365797	0.161626	0.0215902
365813	-0.0452293	0.0524163
365985	0.120968	0.000169729
366030	0.592383	1.17692e-06
366061	0.680248	1.30824e-07
366089	0.702472	2.34745e-06
366140	0.370368	1.25801e-06
366347	0.720026	3.63628e-07
367038	0.434468	1.44379e-06
367074	0.465673	7.42794e-05
367153	0.346666	3.7394e-06
367264	0.448085	1.1547e-06
367332	0.689869	8.54819e-07
367455	0.0601871	0.0408676
367562	1.30364	0.000331125
367743	-0.795808	7.7993e-06
367745	0.667679	4.29232e-06
369018	0.735185	6.73763e-07
373541	0.547179	1.7636e-06
396527	1.68839	2.6275e-07
396551	1.68839	2.6275e-07
396552	1.68839	2.6275e-07
399489	0.0631103	0.0396687
406195	0.0433246	0.0329506
414826	0.656866	9.09195e-07
444985	0.42341	9.57893e-06
448830	0.561048	0.000910619
494499	-1.18193	0.001028
494500	-0.438248	0.00281329
494520	0.575915	8.58846e-07
497794	0.187026	0.027557
497840	0.686437	0.000957886
497860	0.551422	2.75458e-06
497943	0.252163	0.00390367
497976	0.228092	0.0183746
497979	0.474997	6.75086e-07
497995	0.396657	0.000501044
498065	0.71458	9.09195e-07
498072	0.369631	1.92293e-06
498192	0.411974	1.67066e-07
498211	1.54773	8.46401e-06
498560	0.418898	2.63719e-06
498576	0.464431	3.69075e-06
498650	0.397779	1.01436e-06
498654	0.665082	2.59308e-06
498709	-0.187964	0.0230074
498736	-0.538831	0.00320764
498922	0.282333	3.62287e-06
498940	0.147751	0.0168206
498982	0.370291	6.02053e-07
499150	0.631929	3.52258e-06
499256	0.270691	0.00433014
499322	0.287715	1.83526e-06
499374	0.646387	2.46754e-10
499429	0.667784	3.48983e-07
499709	0.702611	0.00226055
499748	0.362864	2.49396e-06
499783	0.320923	1.84742e-06
499800	0.574147	8.02035e-07
499914	1.2714	1.94608e-06
499929	0.496616	9.29739e-07
500120	0.351758	6.73802e-05
500133	0.280083	0.0132014
500252	0.391143	2.22099e-06
500319	0.61101	9.90992e-07
500363	0.653955	7.65526e-07
500393	0.0918686	0.000395822
500409	0.324944	6.60934e-05
500545	0.146543	0.00878942
500577	0.789161	2.6275e-07
500587	0.479633	7.47948e-07
500865	0.229499	2.09837e-06
500923	0.733454	8.44127e-10
500973	0.367602	6.10043e-06
501010	0.675974	1.74952e-06
501072	5.45307	2.6241e-13
501183	0.680648	7.17137e-07
501195	0.195905	2.25952e-05
501559	0.359609	3.18346e-06
501563	0.538234	0.00021005
501592	0.134081	0.0102682
501702	0.259143	3.08621e-06
501768	0.179945	0.0152845
501907	1.70693	4.90696e-06
502128	0.747789	1.44346e-06
502389	0.476542	2.18075e-06
502503	0.604852	5.76408e-07
502741	0.603672	6.13544e-11
50561	0.83606	3.76846e-08
50567	0.572899	1.66558e-06
50568	0.36401	8.75678e-07
50594	0.559291	4.88166e-06
50645	-0.569061	0.00179456
50663	0.469269	1.02524e-06
50693	-0.715134	3.79846e-05
50719	0.489728	2.1875e-06
50872	0.120512	5.65709e-05
54226	0.276243	0.0258806
54232	-1.72152	2.50029e-06
54233	-0.862695	0.000222376
56823	0.2504	0.0305734
57021	0.602896	5.00126e-06
57298	1.06484	0.000152825
574523	1.68839	2.6275e-07
58819	0.805296	6.90825e-06
58835	0.536034	0.00450809
58856	0.570329	4.04559e-07
58921	0.394443	1.96505e-06
58948	0.72821	1.2788e-06
58950	0.422607	1.01436e-06
58965	0.498303	1.90989e-07
59313	-0.881146	0.0034941
60333	0.300924	3.67584e-05
60371	-0.00513527	0.0611542
60384	0.20803	0.0081704
60394	0.41883	3.05578e-06
60575	0.377158	5.59033e-06
60582	0.2717	3.31674e-05
60660	0.337272	2.50242e-06
60664	0.230856	0.015425
63845	0.265235	5.36803e-06
63865	0.172319	0.0171829
63868	1.90669	3.51845e-13
63885	0.0474831	0.00753212
64015	0.303493	3.88838e-06
64030	0.112891	0.0318908
64041	0.361532	0.0042241
64045	0.307044	0.00639817
64202	-0.0574514	0.0514629
64203	-0.000102027	0.0620198
64206	1.80629	1.21449e-06
64317	-0.266392	0.0334098
64352	1.85888	1.30647e-10
64371	1.1342	9.68284e-06
64515	-0.107882	0.0377909
64517	0.436907	3.04408e-06
64525	0.493115	8.29163e-05
64557	0.374098	1.25588e-06
64621	0.544355	0.00324764
64646	0.502752	5.42601e-07
64668	-0.73171	0.00254933
64822	0.61301	3.99392e-06
65131	0.316654	1.34771e-06
65142	0.533552	1.10524e-06
65166	0.745268	4.9296e-06
65185	0.821732	3.32408e-05
65270	0.409584	0.000175867
65984	0.365904	4.23671e-06
679082	0.401531	1.95204e-06
679641	0.708649	7.84533e-07
679692	-0.346059	0.00147145
679837	0.409801	1.02167e-05
680089	0.358179	2.49396e-06
680111	0.0416945	0.0510645
680229	1.3418	2.60941e-08
680270	0.743238	1.32166e-06
680280	0.129236	0.0173155
680419	0.283294	0.00503153
680515	0.513333	6.0441e-07
680522	0.497081	1.06079e-07
680737	1.28003	4.9773e-05
680754	0.249679	0.0172433
680944	0.747047	5.03546e-11
681043	-0.257295	0.00380681
681062	0.391377	3.34844e-06
681284	0.405248	3.46341e-06
681337	4.56813	3.34886e-15
681375	0.671363	0.0147749
681385	0.840502	0.0050812
681398	0.542723	3.20714e-06
681415	0.4844	2.29486e-06
681429	-0.807599	0.000109671
681682	0.229232	5.21372e-05
681694	0.542935	8.68451e-08
681740	0.388049	3.53583e-06
682402	0.410492	0.00191623
682787	0.81919	1.84593e-10
682908	0.425775	2.61593e-06
684538	0.108559	0.0481799
684771	0.0140254	0.0546275
685025	1.49955	1.58304e-05
685055	0.512103	1.75274e-06
685082	0.625914	6.58915e-05
685378	0.496402	3.34844e-06
685385	0.557532	7.37105e-06
685504	0.686482	9.29739e-07
685646	0.624407	8.99276e-07
685750	0.130722	0.0178574
686151	0.0140254	0.0546275
686753	0.51531	1.18052e-06
686841	0.592307	4.97892e-07
687827	0.417484	2.25848e-06
688611	0.780235	4.85381e-07
688708	0.596944	0.000473254
688736	0.347162	2.07491e-06
688843	0.831297	6.3842e-08
689481	0.130832	0.00454427
689523	0.0420313	0.0524969
689582	0.683744	6.75086e-07
689593	0.5918	0.00014334
690126	-0.265117	0.0238037
690288	0.694967	7.90606e-07
690746	0.736705	8.14081e-07
690820	0.272873	4.79118e-06
690845	0.425043	3.64136e-06
690861	0.713452	5.81844e-07
691193	0.53439	1.68934e-06
691431	0.552107	7.65526e-07
691469	0.247833	0.00330237
691966	1.41368	4.50705e-06
727679	0.372805	1.42938e-07
79011	0.084731	0.000859814
79127	0.324826	0.00413014
79255	-0.225449	0.0249002
80878	0.221723	2.34016e-05
81513	0.584006	0.000265709
81520	-0.121207	0.042951
81639	-0.783145	0.000346902
81709	0.430072	2.63597e-06
81718	0.0519564	0.0518004
81730	0.371877	1.2044e-06
81804	0.216056	0.0291861
81919	0.0911376	0.0264395
81921	0.521001	1.193e-06
83427	0.967066	9.22535e-05
83462	0.457104	1.4164e-06
83472	0.34474	0.00117678
83513	0.172957	9.86673e-06
83531	1.46417	2.73752e-06
83784	0.929708	0.000296947
83808	0.177882	0.0113365
83820	0.495483	2.49396e-06
83839	0.648093	7.4255e-07
84024	0.109117	0.0248146
84393	0.283766	1.34382e-06
84394	0.17903	7.46057e-06
84408	0.2106	1.06052e-05
84410	0.389091	2.04473e-06
84426	0.453546	1.81509e-06
84493	0.0979214	0.0456753
85244	0.641544	1.31259e-06
85270	0.644408	2.6275e-07
85273	0.928999	2.35884e-09
85333	1.9245	3.1532e-07
85383	0.727556	1.01712e-05
89827	1.19576	3.93465e-08
94195	0.630892	0.0107595
94196	0.389136	1.83526e-06
94270	0.438885	6.89615e-07
94338	0.298705	3.55467e-06

## Sheet: FUR-16
gene	logfc	q-value
100145871	0.893278	6.20902e-07
100188933	0.9047	5.37296e-14
100359731	0.695865	7.74429e-10
100360252	0.836818	8.01098e-07
100360342	0.62008	2.37691e-10
100360594	0.898035	2.58459e-13
100360679	0.772134	2.8312e-11
100360867	1.00788	7.83551e-13
100360868	0.557337	1.13472e-09
100361269	0.714961	1.12111e-10
100361660	0.672951	1.32001e-10
100361974	0.912344	1.71958e-09
100364016	2.52673	4.63187e-10
100909675	0.557328	0.00365092
100910729	0.26558	5.07719e-08
100911235	0.591763	2.94634e-10
100911553	0.345106	0.00547676
100911718	-1.68584	3.66706e-08
100911946	1.78555	1.35256e-11
100912247	0.363244	0.00222563
102547294	0.796779	1.31248e-12
102548633	0.550689	0.0121795
102549061	2.25963	4.1095e-09
102551714	0.550689	0.0121795
102554819	0.839383	3.28483e-09
102556129	0.859646	9.22494e-11
102556347	2.22663	2.62465e-11
103689926	0.604563	3.64123e-11
103689966	0.0647759	0.0612585
103691893	0.0663653	0.0411598
108348130	2.22663	2.62465e-11
113894	0.618479	9.85672e-05
113901	0.404578	7.1965e-08
113936	-0.429523	0.00264491
113938	1.26125	2.78825e-07
113992	0.603391	0.000440404
114096	1.06604	8.14403e-09
114114	0.944499	1.57601e-08
114117	0.250173	3.9294e-07
114212	1.44107	1.06001e-09
114217	0.501883	1.1258e-05
114482	1.35871	5.35247e-14
114488	0.808552	2.26001e-12
114494	2.68541	1.47399e-10
114519	-0.21787	0.0226532
114768	-0.260072	0.00253147
116459	0.224011	4.28521e-07
116479	0.507149	4.23086e-07
116502	2.00693	1.89068e-09
116547	-0.102527	0.0547328
116550	0.678422	1.71624e-07
116555	0.683574	3.00767e-11
116568	0.398358	1.43e-08
116632	0.272095	0.00681428
116644	0.27466	4.12223e-08
116651	0.627464	1.53755e-11
116663	-0.722269	0.000263225
116664	0.657775	4.1825e-09
116676	0.825265	6.6121e-13
116682	-0.738095	4.61858e-06
116685	0.704422	8.25983e-12
116686	1.1945	2.43881e-05
116698	0.677854	3.95959e-11
116721	0.62904	0.0017437
116743	0.167529	6.06227e-06
117038	0.312503	5.91647e-08
117042	0.848756	3.5971e-10
117089	0.484713	2.2415e-08
117186	-0.167428	0.0457244
117250	1.14139	2.02822e-12
117254	0.744168	5.35088e-08
117543	-0.103348	0.0437901
117556	0.105456	0.000647098
140638	-0.321395	0.000900411
140656	0.820699	1.36197e-06
140668	2.74674	1.08578e-14
140720	0.263943	6.57125e-08
140868	0.647216	7.41922e-11
154516	0.603391	0.000440404
155423	2.42695	5.69489e-12
161475	0.671629	0.000241429
170465	0.496756	0.0018708
170573	-0.226398	0.00509313
170580	1.2087	0.00224282
170924	0.866815	6.98671e-08
171047	0.641325	1.54993e-10
171072	-0.930913	4.62081e-07
171115	0.469041	1.13091e-09
171126	0.905822	2.34389e-07
171142	0.375646	0.00650129
171161	-0.292159	0.0019529
171347	0.441634	0.00551818
171350	0.72496	4.10128e-11
171410	0.187069	1.13098e-05
171439	0.151561	0.0328482
171521	-0.728793	1.26591e-05
171529	0.995162	7.80728e-14
191575	0.561019	2.63695e-09
192247	-2.41848	6.82732e-09
192252	0.745299	6.24745e-11
192269	0.492368	2.18226e-09
192349	0.313531	1.40046e-07
201097	0.765839	3.77741e-12
24157	0.418299	0.00604867
24159	0.190726	0.0343062
24165	0.616567	2.23107e-11
24188	2.23812	4.01693e-10
24203	-0.0191715	0.0678901
24244	0.432013	1.62171e-09
24256	0.324306	0.00421245
24264	0.387191	2.44911e-08
24267	0.271199	0.00411702
24297	-1.22773	2.00466e-05
24300	-1.53115	0.000115523
24303	-1.64	9.8087e-10
24309	2.81359	3.5542e-12
24314	1.98809	1.55023e-08
24315	-0.272779	0.00821882
24330	-0.722386	0.0092371
24356	0.0914414	0.0539325
24413	-0.30899	0.00813486
24421	0.624943	0.000543204
24422	0.353223	0.015531
24426	3.21858	2.8327e-11
24443	0.798439	1.26608e-05
24465	0.818266	2.18729e-07
24470	-1.1532	1.93538e-10
24522	-0.0549835	0.0731848
24525	0.481905	1.26807e-09
24546	-0.232616	0.00118793
24552	1.08543	2.33515e-06
24564	-0.347445	1.6847e-08
24590	0.565151	4.13911e-08
24596	0.1252	0.000118423
24609	0.716909	7.32952e-11
246097	0.55446	0.000358416
24616	-0.0782146	0.0240964
246307	0.642607	8.96797e-10
24631	1.0532	4.82867e-12
246327	0.697802	9.90217e-12
24642	1.18279	6.05307e-09
24646	6.69254	4.07936e-14
24657	0.469209	0.00804636
24664	0.858207	2.84366e-08
24688	0.0466032	0.0282814
24763	-1.79785	2.26001e-12
24786	0.0341881	0.0684337
24797	0.288428	5.35088e-08
24813	-0.249499	0.00426934
24825	0.452174	0.00056941
24829	1.52184	1.64846e-12
24834	0.781314	2.42831e-11
24839	0.821148	6.72311e-10
24861	0.603391	0.000440404
24877	0.240283	2.95717e-07
24887	1.65446	8.13432e-11
24890	0.520324	0.004249
24902	0.75432	0.00852808
24904	1.12475	1.88024e-09
24950	1.08145	0.00112307
25050	0.326952	2.11732e-08
25053	-0.255263	0.0033624
25055	1.00669	4.95012e-07
25081	1.50666	1.08622e-06
25087	0.0516069	0.0485125
25114	-0.155614	0.036036
25117	0.72731	0.000144395
25123	0.934521	0.000684605
25124	0.230028	0.0206052
25145	0.958832	2.28089e-12
25151	1.3252	4.6663e-08
25225	0.655447	4.98202e-09
25235	0.027001	0.0595542
25248	0.246749	1.60973e-07
25253	0.802951	2.44518e-08
25268	-0.627514	0.00260547
25274	0.38752	0.000675046
252899	0.474406	2.98765e-09
252918	0.950294	1.44567e-13
252922	-0.383142	0.000519548
252929	0.946048	1.53972e-06
252939	0.262023	7.27331e-07
252959	1.05649	4.53745e-12
252963	0.79445	2.17655e-05
25297	0.368813	1.37063e-10
25303	1.37749	4.26914e-09
25307	0.376454	4.6997e-07
25315	2.04922	1.21296e-08
25331	-0.254115	0.00279051
25402	1.04003	4.12947e-07
25412	-0.438139	0.000480733
25413	1.03008	9.10734e-06
25417	0.417684	2.08951e-10
25420	0.964352	6.10535e-06
25427	-0.599729	0.00180493
25460	2.05651	2.62037e-10
25515	1.50609	1.81897e-09
25521	0.204017	1.08302e-06
25522	0.507544	2.7652e-11
25526	0.17117	8.27805e-05
25545	0.70365	0.000677694
25591	0.802029	8.10952e-07
25612	1.70575	9.33463e-06
25626	2.21195	9.56957e-10
25639	0.708114	0.000107523
25642	-1.74767	8.20322e-11
25656	0.618754	2.37248e-10
25661	0.834941	4.90122e-07
25662	0.403968	8.673e-09
25669	0.268383	3.9294e-07
25675	0.642242	0.00121808
25698	0.058222	0.0640101
25700	0.640145	4.47971e-07
25729	0.736044	1.85381e-12
25747	0.132962	0.0521118
25756	0.500069	2.72758e-05
257644	1.91207	2.06998e-12
259241	1.2923	3.74e-09
259244	-1.58097	3.89052e-10
261730	1.68141	4.65173e-08
261737	0.163816	5.19203e-05
266602	-0.310615	0.0171827
266682	-1.79989	1.24856e-11
266685	-0.327431	0.00115444
266711	0.242838	9.46468e-09
266730	0.22658	0.00933131
266758	0.324709	6.73583e-05
266808	0.803556	2.64299e-12
26760	3.07214	3.21217e-11
282840	-0.393847	0.031672
282845	0.522843	2.9084e-10
286895	0.352147	2.68628e-10
286904	-0.764077	0.0003483
286939	0.581068	6.83931e-08
286954	0.328742	0.0169767
286989	1.301	1.81779e-06
287278	0.59243	3.75521e-09
287437	0.34958	2.91571e-07
287467	0.300498	3.35306e-09
287524	1.34307	9.38429e-09
287598	1.50327	1.17182e-10
287653	1.01902	1.48126e-13
287828	0.667076	1.58844e-10
287845	1.12823	1.15085e-12
287876	0.728531	1.1718e-10
287877	1.60235	4.86314e-08
287940	0.515934	1.51021e-09
287986	0.88747	6.61782e-07
288003	1.5409	5.61968e-10
288041	0.655975	1.37986e-06
288057	0.0835272	0.0453194
288236	0.243414	0.000551617
288256	0.457782	1.00676e-09
288280	-0.10064	0.0399421
288297	-0.964212	9.29121e-08
288333	0.690473	0.000332031
288414	0.723153	1.89962e-11
288532	0.796757	1.96596e-12
288597	0.881611	9.31095e-12
288667	0.674901	8.89145e-11
289054	1.13626	1.37574e-07
289055	-0.167788	0.0113833
289101	1.75438	8.23187e-14
289257	0.752405	1.47328e-11
289380	1.29238	4.39623e-08
289481	1.60367	1.29935e-13
289707	0.971654	1.91807e-12
289924	0.795725	2.15396e-07
289949	1.17568	1.11676e-14
289993	2.12149	4.81806e-09
289997	1.67422	2.45616e-11
290277	1.81742	5.8419e-08
290326	1.62752	4.15406e-10
290655	0.363429	8.88826e-08
290706	0.620961	3.83162e-11
290757	-0.206219	0.00788322
290783	2.42433	3.13894e-13
290789	0.771103	7.30739e-09
290803	0.875469	8.18176e-12
290925	0.464592	3.31017e-08
291023	0.529865	1.09844e-08
291034	1.01419	1.73373e-10
291057	0.62144	3.25805e-05
291081	0.676948	7.83551e-13
291095	0.712399	1.38993e-11
291129	0.228909	4.81473e-07
291132	-0.369932	0.00627571
291137	0.850636	2.11469e-08
291182	0.416923	8.80945e-08
291234	2.76904	4.14912e-11
291312	0.466761	2.89751e-07
29145	0.20919	5.61044e-09
29171	1.59086	2.08149e-12
291713	0.273707	2.81488e-07
29174	-0.150345	0.052324
291755	0.754163	1.40632e-08
291793	0.299865	8.46802e-08
291794	0.586832	4.91127e-10
291948	0.532211	0.00339274
292008	0.217907	0.00184301
292017	0.989922	1.37173e-12
292071	0.892405	4.02373e-09
292085	1.06386	1.16838e-06
292126	-0.18603	0.00738599
292129	1.27196	7.47134e-13
29215	1.04522	1.88411e-11
29218	0.516439	2.03818e-09
29222	0.655859	1.61564e-10
29224	2.22663	2.62465e-11
292295	1.71694	7.22145e-14
292381	0.184446	1.01512e-05
29246	0.31996	2.09053e-08
292464	0.622713	6.97585e-10
292588	0.658307	3.8061e-11
29261	2.15784	5.95064e-13
292729	0.706311	5.44446e-11
29277	-1.8708	3.34585e-08
292913	0.865113	3.2904e-13
292995	0.441286	1.74823e-08
29308	0.692887	1.47911e-10
29326	1.60303	1.51825e-12
29332	2.21587	1.34705e-09
293497	0.34057	1.76692e-09
293502	2.51154	5.7812e-12
293627	0.857272	0.00016348
293711	1.44098	1.87816e-13
293733	0.799239	9.93364e-13
293743	0.996323	7.25018e-14
293779	0.234971	0.00947393
293820	1.28504	0.000174955
293847	0.252865	0.000237498
293989	-1.68584	3.66706e-08
294004	0.499179	3.79717e-09
294018	0.58621	7.47469e-11
294071	0.805626	4.22191e-06
294103	-0.0108914	0.0748002
294260	0.566272	4.4175e-05
294519	0.745665	5.61923e-12
294521	1.05405	5.59033e-12
29455	1.6778	2.04147e-09
294674	0.400017	2.51317e-10
294744	0.720666	5.64769e-10
29500	-0.260959	0.0221781
295228	0.820984	0.00122883
29545	0.313925	2.02162e-08
295602	0.745882	6.36903e-12
295645	0.233133	1.67884e-08
295661	1.33863	1.77319e-09
29569	0.936976	5.82623e-06
295704	0.934578	6.76575e-06
295930	0.411408	6.27371e-09
295965	0.513882	1.25978e-09
296118	1.04	9.00223e-13
296136	0.893514	5.48629e-12
296219	0.707079	1.13231e-10
296271	2.35581	1.46597e-10
29629	0.388936	7.70165e-10
29630	0.609394	0.000543204
29634	1.43376	9.06618e-14
29640	0.81837	8.18214e-06
296562	1.28886	1.25166e-09
296565	0.446384	3.69933e-08
29657	-0.106026	0.0382081
296709	0.51998	0.00111305
296849	0.69487	8.26425e-12
29685	1.95176	3.41831e-10
297077	-0.330925	0.00303215
297096	0.416411	4.88937e-09
297176	1.96365	9.73022e-12
29728	1.40276	4.98652e-09
29735	-0.0265986	0.065062
297408	0.765932	3.32775e-12
297433	0.354825	1.40774e-07
297436	0.66636	8.43382e-11
29750	0.668856	1.25566e-10
29751	0.744973	5.25709e-12
297572	-0.671641	1.82067e-06
297594	2.63632	1.42237e-10
297725	0.966921	3.73928e-05
297784	0.515836	0.0102485
298079	0.355971	1.47788e-08
298376	1.80517	1.23069e-08
298441	1.03363	3.12375e-13
298552	0.0340898	0.0702593
298657	0.52217	5.78122e-10
29884	0.584342	7.92102e-09
298850	0.788321	5.61923e-12
298906	1.74665	4.74633e-11
298942	0.729075	3.57414e-05
299002	0.681342	4.19634e-12
299156	0.268816	1.01738e-08
299159	1.80828	1.23534e-13
299276	-0.418228	7.86927e-07
299282	-1.29132	0.00583185
299616	1.35025	1.28533e-13
299625	0.720705	5.6125e-12
299700	0.755248	1.56704e-11
300036	0.74361	0.000104781
300051	0.449515	5.65357e-08
300079	0.686822	1.27406e-10
300120	0.688361	2.3022e-12
300121	1.50669	1.09464e-13
300122	1.09297	1.76582e-12
300126	0.87102	7.06167e-13
300461	1.4654	9.06618e-14
300517	0.265743	1.37277e-06
300679	0.39273	7.35521e-09
300757	1.09286	3.9428e-08
300795	1.12162	1.31482e-09
300923	0.445973	1.27779e-06
301042	0.813246	6.42528e-11
301068	0.428218	3.71395e-09
301111	0.938698	5.59117e-07
301242	0.782949	3.30515e-12
301264	-0.190308	0.00881419
301295	0.938595	7.97406e-13
301323	0.768053	3.78993e-12
301334	0.226016	3.63949e-07
301351	0.327861	2.70811e-11
301595	0.603391	0.000440404
301617	0.881149	1.14802e-13
301701	0.941882	1.92012e-13
302290	0.520382	9.53688e-10
302396	0.506241	6.31621e-11
302492	0.526665	2.00469e-08
302965	0.813582	2.49522e-05
302967	0.318665	6.75113e-08
303163	0.248063	0.0310679
303218	-0.0808869	0.0579887
303250	0.996724	9.66802e-13
303348	0.802825	2.34815e-07
303456	0.679548	5.65093e-11
303469	0.399319	1.57429e-05
303479	0.824727	3.67131e-09
303559	0.815379	2.79209e-12
303575	1.94689	9.47991e-10
303596	1.03386	4.14451e-13
303687	0.837997	4.20302e-14
303730	0.612081	2.37643e-11
303785	1.1266	3.81403e-13
303828	0.714896	1.40728e-11
303875	0.0367043	0.0674677
303905	0.522662	0.00490039
304300	1.25792	1.02653e-13
304301	0.244761	1.90758e-07
304325	0.48537	6.46726e-11
304486	0.137352	0.0316258
304528	0.736878	3.37043e-06
304543	0.876048	1.78635e-06
304573	0.984465	2.88603e-08
304741	0.593591	7.33799e-11
304815	0.54603	8.38635e-10
304951	2.19289	2.0241e-10
304962	0.152549	0.0262929
304965	0.685971	1.02047e-06
304982	0.533999	1.52199e-10
305242	0.453867	1.1811e-10
305392	1.10201	5.53854e-14
305552	0.658882	2.09306e-11
305827	0.742111	2.912e-12
305850	1.03982	1.94744e-13
305882	0.837625	4.82867e-12
305984	1.15457	7.06167e-13
306071	0.254715	0.0366385
306197	0.79204	1.53073e-07
306251	-1.01451	7.21008e-10
306338	0.349794	6.04614e-09
306349	0.200838	3.75934e-06
306404	0.246833	3.92749e-07
306439	0.306161	1.67324e-10
306469	0.851705	3.39765e-12
306505	0.543477	1.09004e-10
306516	0.536339	4.42183e-06
306575	3.63314	1.93538e-10
306695	1.19607	1.17827e-08
306720	0.488333	0.0157696
306771	0.473351	3.38099e-09
306872	1.15475	2.53181e-13
306970	0.861528	3.31515e-12
307056	2.07944	2.00095e-08
307098	-0.0482246	0.0694943
307106	0.620068	4.20246e-10
307126	0.33171	0.0340923
307347	0.715428	7.78954e-12
307511	0.696003	1.25149e-11
307540	0.24353	6.90168e-07
307582	1.45427	5.37356e-07
307616	1.42125	1.09152e-13
307667	0.629582	1.43542e-10
307757	0.506254	1.8806e-11
307861	0.524708	5.20844e-06
308061	0.646376	2.26574e-08
308100	-0.233021	0.0364444
308106	0.905436	1.36723e-08
308113	0.698639	1.01999e-05
308169	1.46875	2.93338e-13
308212	0.593541	1.21128e-10
308441	0.768044	4.07083e-05
308508	0.64112	1.27144e-10
308755	0.798405	6.90508e-13
308761	2.58195	2.874e-10
308762	1.00309	7.06495e-13
308797	0.489823	5.27392e-08
308890	0.560654	1.18395e-10
309071	1.16119	1.8494e-13
309122	0.547065	1.43165e-10
309262	-0.266733	0.0126526
309457	0.786148	4.99471e-12
309459	0.0447772	0.00814505
309523	1.67624	2.75962e-09
309641	1.31939	1.14802e-13
309729	0.637866	6.847e-10
310090	1.54663	7.3134e-14
310344	1.49387	1.01918e-09
310375	0.385377	0.00362115
310486	-1.10213	0.000138544
310508	0.574118	9.68201e-10
310631	0.652172	7.2419e-11
310632	0.45036	2.01349e-07
310659	1.11291	8.81509e-07
310665	0.421797	0.000489156
310678	2.07641	1.68103e-09
310769	0.792796	0.00026977
310772	1.36967	8.21002e-10
310801	0.360795	0.000354431
310808	-0.0148571	0.0714069
310839	0.510048	1.34984e-10
310843	0.529898	1.96189e-05
311361	0.658184	1.57141e-10
311423	0.781471	6.33849e-10
311529	0.817963	6.6199e-13
311546	1.02077	1.33883e-13
311621	1.30163	2.84201e-10
311764	0.738803	5.72126e-11
311849	0.210285	0.0275879
311952	0.868788	3.04185e-06
312227	0.969651	1.5459e-08
312316	-0.156438	0.0198379
312382	1.24474	1.42766e-09
312538	1.52569	1.23721e-08
312664	0.00453533	0.0676837
312720	0.937929	4.90452e-14
312790	0.928927	1.38138e-11
313021	0.475999	8.0322e-09
313108	1.65411	3.41932e-12
313262	0.845392	1.14119e-11
313365	0.793812	1.38209e-11
313436	0.275866	2.92526e-07
313536	0.287827	0.000206693
313689	0.132078	0.0197883
313743	0.0332749	0.0695636
313843	0.633122	2.06683e-05
314028	0.48462	1.83648e-09
314126	0.966173	2.76226e-12
314616	0.546119	3.07192e-10
314638	-0.185132	0.00838519
314670	0.659972	8.62964e-11
314678	1.14853	5.3329e-14
314718	0.603478	5.10367e-10
314843	-0.685988	0.00338096
314856	1.93589	3.52112e-11
314859	0.756671	2.34577e-12
314870	0.186837	0.00105562
314949	0.723407	1.31206e-06
314993	0.728927	3.15351e-12
315072	1.51955	9.76104e-14
315179	1.1259	1.29935e-13
315196	0.428645	2.79156e-08
315215	0.18417	2.85372e-05
315298	1.72349	1.88599e-09
315388	-0.222979	0.00365876
315423	0.534819	0.000170947
315510	0.494684	3.13243e-10
315524	0.78608	2.3875e-12
315599	0.459144	0.00246736
315611	0.114712	0.00176779
315714	1.14353	0.000124361
315740	0.850579	5.35197e-09
315807	0.783215	8.4147e-06
315820	0.971942	1.00708e-12
315851	0.416085	1.79139e-09
315852	1.55923	2.28842e-11
315907	0.400315	1.5347e-07
315963	-0.175236	0.00871843
316254	1.81231	1.5935e-13
316273	2.08613	2.1063e-09
316413	0.873056	6.18663e-12
316425	1.18488	7.38122e-14
316539	0.325668	4.72442e-09
316602	0.85823	4.19451e-13
316758	0.482524	9.44675e-09
316764	0.438286	7.85737e-09
316767	0.742006	1.26395e-11
317308	0.454546	0.0029243
317399	0.652006	0.000905269
317590	0.281364	4.61531e-05
338477	0.565303	2.30178e-10
353302	0.930154	1.33515e-13
360229	1.69267	1.09152e-13
360243	2.22922	1.66924e-10
360254	0.817789	9.93364e-13
360272	0.565261	8.59232e-10
360445	1.55841	5.0427e-13
360564	1.03399	2.53955e-08
360581	0.596526	1.76669e-10
360616	0.470932	4.52973e-11
360621	0.43213	2.73061e-06
360646	0.555428	1.02296e-10
360714	1.52081	4.53183e-08
360719	-0.0983775	0.0391481
360739	0.635886	2.96205e-10
360747	1.08989	3.13894e-13
360772	2.05673	1.26588e-07
360818	0.602227	0.000336514
360847	1.50663	1.27504e-09
360867	0.67811	6.94555e-11
360962	0.940403	4.14451e-13
361018	0.0566802	0.00752949
361042	0.64357	9.00442e-05
361096	0.420582	9.11378e-09
361170	1.40275	7.40674e-14
361419	1.46346	9.12208e-14
361467	0.53044	5.14591e-10
361472	0.779723	4.0682e-12
361503	0.529873	8.56141e-11
361516	-0.0410223	0.0706284
361519	0.457213	1.31482e-09
361523	-1.54475	0.00041289
361576	0.753951	4.73993e-13
361705	0.215416	3.59155e-07
361771	0.491965	2.95822e-05
361802	0.0746512	0.0508153
361921	2.13813	2.61632e-13
361991	0.435963	1.56529e-07
362021	0.694313	1.17093e-11
362048	0.439629	5.51511e-09
362090	0.389129	5.52122e-09
362178	0.649154	1.64089e-10
362227	0.464755	2.68516e-09
362252	0.166627	0.0253165
362335	0.724534	1.38403e-11
362412	1.0236	2.09497e-10
362436	0.280604	3.34585e-08
362438	0.891339	1.37643e-07
362447	-0.254341	0.000796763
362485	0.978645	3.09323e-09
362519	1.86587	4.78012e-11
362533	0.0669406	0.0596916
362558	0.604754	3.65236e-11
362578	0.659813	3.07192e-10
362592	0.454182	3.75095e-09
362595	0.732468	1.49733e-11
362691	0.306325	2.2528e-09
362710	0.959154	4.30009e-12
362720	1.01436	5.8123e-12
362732	-0.249056	0.0310294
362740	0.713286	2.12939e-11
362750	0.307603	2.35692e-10
362779	0.667097	4.52973e-11
362838	0.847609	6.5782e-12
362895	-4.35618	5.6852e-10
362935	0.82012	6.06349e-11
362993	0.419788	1.4346e-08
362994	0.661818	1.41518e-10
363018	0.631549	5.84391e-12
363028	3.42621	4.69989e-13
363031	2.07944	2.00095e-08
363064	0.619009	6.95376e-07
363076	0.671004	1.59654e-11
363088	2.52673	4.63187e-10
363093	0.909622	6.5782e-12
363139	0.891841	5.19298e-12
363225	0.448412	1.26326e-05
363333	0.69619	3.47003e-12
363334	0.141922	0.0389165
363447	0.255294	2.92645e-07
363458	0.817892	1.51213e-12
363498	0.347994	1.02422e-07
363760	0.538262	3.31221e-10
363912	1.47216	1.08523e-13
363984	0.727041	6.06222e-05
364039	1.57694	6.72828e-14
364073	1.52653	6.65233e-14
364208	0.355671	3.51278e-09
364510	0.91337	7.65702e-12
364620	1.52368	2.74317e-13
364676	0.307617	1.01738e-08
364786	0.676524	2.23253e-10
364838	1.36099	7.53135e-07
365215	0.779177	5.6979e-12
365361	1.25576	7.76152e-08
365797	0.373445	0.000945407
365813	1.24797	1.03712e-07
365985	0.0699477	0.00264548
366030	0.806115	2.62556e-07
366061	1.26805	3.37981e-14
366089	1.45257	1.29935e-13
366140	0.417992	4.79991e-10
366347	1.13149	4.76035e-13
367038	0.525333	2.94634e-10
367074	0.390282	9.1843e-10
367153	0.705973	3.47003e-12
367264	0.723095	2.87816e-13
367332	1.19843	5.21731e-13
367455	-0.0391417	0.0583467
367562	0.882374	0.00104488
367743	1.38854	5.38829e-10
367745	0.721739	4.20881e-08
369018	1.55785	9.06618e-14
373541	0.844063	9.76158e-12
396527	0.603391	0.000440404
396551	0.603391	0.000440404
396552	0.603391	0.000440404
399489	0.95371	1.00676e-09
406195	0.540237	8.77186e-06
414826	1.12144	9.66802e-13
444985	0.601802	9.12327e-08
448830	0.954751	4.89311e-07
494499	0.353223	0.015531
494500	0.624943	0.000543204
494520	1.19155	1.02653e-13
497794	-0.917149	1.39447e-07
497840	0.445226	0.00299747
497860	1.35667	1.35458e-13
497943	-0.159925	0.0128738
497976	0.733292	2.37568e-05
497979	0.714688	4.06556e-12
497995	-0.679341	2.23502e-06
498065	1.3633	1.33515e-13
498072	0.958683	6.6199e-13
498192	0.350582	1.53747e-09
498211	0.441634	0.00551818
498560	0.590253	3.65933e-10
498576	0.522551	9.01477e-09
498650	0.679196	6.01198e-12
498654	1.53365	8.56501e-14
498709	1.62863	2.75036e-09
498736	-0.0926183	0.051421
498922	0.376835	5.58637e-07
498940	-0.319002	0.000922525
498982	0.522192	6.411e-10
499150	1.68802	1.62187e-13
499256	-0.269072	0.00333646
499322	0.858597	4.69989e-13
499374	0.915735	3.87216e-12
499429	0.96876	1.08891e-13
499709	0.271069	0.0151571
499748	0.24049	1.59388e-06
499783	0.35873	1.6143e-09
499800	0.845791	9.76158e-12
499914	1.74454	2.88054e-09
499929	0.808263	2.66246e-12
500120	1.69433	4.9399e-12
500133	0.25867	0.00899149
500252	0.478053	6.60247e-10
500319	1.57053	6.56315e-14
500363	1.64284	7.61196e-14
500393	0.0887534	0.000596313
500409	0.822957	7.16091e-14
500545	0.794994	2.12716e-09
500577	0.680504	1.09316e-09
500587	0.312838	2.77703e-07
500865	0.266976	2.06333e-08
500923	0.958573	1.62171e-09
500973	0.558356	2.01223e-09
501010	1.54592	9.74747e-14
501072	0.418299	0.00604867
501183	1.43333	5.12107e-14
501195	0.410631	2.78958e-09
501559	0.568171	1.24065e-10
501563	0.297554	0.00253229
501592	0.179645	0.0081142
501702	0.463571	4.29022e-10
501768	-0.835734	8.11048e-07
501907	2.65791	2.94929e-11
502128	1.63881	8.39421e-14
502389	0.837622	4.77331e-12
502503	0.854184	4.36458e-12
502741	0.781447	3.86964e-10
50561	0.314061	2.33282e-05
50567	0.670727	2.25953e-10
50568	0.308899	1.58062e-08
50594	0.518685	3.33452e-07
50645	0.889554	1.15628e-06
50663	0.490941	1.64361e-09
50693	-0.568318	0.000153588
50719	0.796646	3.73556e-12
50872	-0.0203175	0.0305478
54226	0.803414	9.28604e-05
54232	-1.75038	4.27081e-08
54233	0.366801	0.0112344
56823	0.370503	0.0217554
57021	1.51755	2.83838e-13
57298	2.12361	1.2419e-08
574523	0.603391	0.000440404
58819	1.25672	2.09098e-09
58835	1.61009	2.2266e-07
58856	0.792535	1.21309e-12
58921	0.851904	3.12805e-13
58948	1.07431	4.9568e-09
58950	0.386609	8.65759e-09
58965	0.261397	6.51079e-07
59313	0.0927024	0.0634639
60333	0.767436	9.89059e-11
60371	0.456569	0.020005
60384	1.09775	4.80307e-09
60394	0.403083	5.37899e-09
60575	0.905323	3.59108e-12
60582	0.46284	1.3652e-08
60660	0.357532	4.08694e-09
60664	0.943688	1.51113e-06
63845	0.393074	1.61595e-09
63865	0.804883	2.91595e-07
63868	1.23035	1.78545e-10
63885	0.401078	1.04367e-09
64015	0.408493	8.73912e-10
64030	-0.326711	0.000913879
64041	1.84605	7.32952e-11
64045	0.260562	0.00508899
64202	0.150506	0.0246921
64203	0.884079	1.07153e-07
64206	0.534584	0.00338845
64317	-0.107764	0.0565865
64352	2.06844	1.00997e-08
64371	0.874175	4.99203e-06
64515	2.53154	1.91092e-10
64517	0.698955	2.23646e-11
64525	0.68458	3.27468e-07
64557	0.8929	3.81403e-13
64621	0.483181	6.15824e-07
64646	0.751615	8.18176e-12
64668	-0.575758	0.00677039
64822	1.63689	1.88667e-13
65131	0.235856	1.12741e-06
65142	0.404762	7.42388e-08
65166	0.686263	5.46273e-08
65185	-1.79218	7.7372e-14
65270	0.44191	1.45375e-06
65984	0.66884	1.98736e-11
679082	0.891044	1.73421e-13
679641	1.03797	2.26861e-12
679692	-0.134044	0.00974407
679837	0.839486	2.52055e-10
680089	0.971744	1.11341e-13
680111	1.56174	2.76754e-10
680229	0.816991	5.91333e-08
680270	1.55622	9.74747e-14
680280	1.20212	9.89153e-08
680419	0.325502	0.00303096
680515	0.852278	2.97888e-12
680522	0.945821	2.83838e-13
680737	0.655308	0.00108129
680754	-2.04902	2.0191e-08
680944	0.779638	6.29806e-11
681043	-0.747939	3.40511e-07
681062	0.626392	8.48619e-11
681284	0.544119	2.62952e-09
681337	1.20505	1.46191e-08
681375	-2.28804	8.83196e-06
681385	-1.90963	1.71327e-05
681398	0.876517	1.17093e-11
681415	0.61502	4.55989e-10
681429	0.378126	0.010627
681682	0.326712	0.000262098
681694	0.759709	1.01219e-12
681740	0.548945	5.15972e-10
682402	0.88747	6.61782e-07
682787	0.640667	2.43595e-09
682908	0.712828	1.23579e-11
684538	0.463051	0.00690637
684771	1.07799	1.18079e-09
685025	0.652006	0.000905269
685055	0.855741	3.15351e-12
685082	0.19588	0.0131443
685378	0.649304	6.60287e-09
685385	0.281819	2.89191e-08
685504	1.19981	1.35458e-13
685646	1.28654	5.3329e-14
685750	-0.205343	0.00495153
686151	1.07799	1.18079e-09
686753	0.763357	9.63663e-12
686841	1.15749	2.14485e-13
687827	1.01393	1.52827e-13
688611	1.14609	9.51856e-13
688708	0.945432	1.18932e-07
688736	0.480262	2.282e-10
688843	0.408916	1.00214e-06
689481	0.461442	7.43004e-07
689523	1.42674	1.03526e-11
689582	1.26124	9.74747e-14
689593	0.296308	0.0053794
690126	2.07641	1.68103e-09
690288	1.3492	1.73421e-13
690746	1.1704	1.1224e-12
690820	0.395271	2.35461e-09
690845	0.691308	1.04367e-09
690861	1.34181	9.29837e-14
691193	0.630577	4.93109e-10
691431	0.455758	8.05618e-09
691469	0.142531	0.0162382
691966	1.088	0.000247646
727679	0.293142	4.63618e-09
79011	0.13096	8.90349e-05
79127	0.87035	1.34346e-06
79255	0.746124	0.00119219
80878	0.642399	3.37981e-14
81513	1.5084	1.40349e-11
81520	0.0647759	0.0612585
81639	-0.63859	0.00103793
81709	0.600227	2.9346e-10
81718	-0.771958	2.39821e-06
81730	0.331299	1.49085e-08
81804	0.9166	1.094e-06
81919	0.75005	8.42862e-07
81921	0.520166	9.72577e-10
83427	1.08466	3.21181e-07
83462	0.76156	1.40349e-11
83472	1.31464	8.42816e-10
83513	0.324442	2.77368e-08
83531	1.47435	1.07505e-08
83784	-0.443469	0.00664868
83808	-0.170072	0.0115492
83820	1.15653	5.05266e-13
83839	0.390196	1.77826e-06
84024	-0.242908	0.00314881
84393	0.94188	1.09464e-13
84394	0.409295	6.82825e-11
84408	0.366442	2.55305e-09
84410	0.613285	2.99585e-11
84426	0.770651	7.47031e-13
84493	-0.197465	0.0248837
85244	0.945906	6.65234e-12
85270	0.979603	2.87816e-13
85273	0.454312	4.66504e-08
85333	2.79972	1.45753e-11
85383	0.776693	3.6019e-10
89827	1.50629	3.21286e-11
94195	-0.324084	0.0305076
94196	0.589618	4.14912e-11
94270	0.410099	2.63695e-09
94338	0.626855	1.46604e-13

## Sheet: GIN-1250
gene	logfc	q-value
100145871	-0.148422	0.106905
100188933	0.00514593	0.211429
100359731	-0.01719	0.197686
100360252	0.104091	0.139829
100360342	-0.0709975	0.0657109
100360594	-0.0147098	0.17291
100360679	0.00765323	0.201978
100360867	-0.0166963	0.176909
100360868	-0.0593683	0.0669723
100361269	-0.0734594	0.0657109
100361660	-0.0451657	0.0955343
100361974	-0.135315	0.0657109
100364016	0.480909	0.0657109
100909675	-0.138099	0.143328
100910729	0.00247668	0.212018
100911235	-0.0682571	0.0657109
100911553	0.0948827	0.155591
100911718	-0.446009	0.0657109
100911946	0.051804	0.189018
100912247	-0.201112	0.100128
102547294	0.0227179	0.160642
102548633	0.361437	0.0657109
102549061	0.180549	0.110193
102551714	0.361437	0.0657109
102554819	-0.179783	0.0657109
102556129	-0.145659	0.0657109
102556347	-0.340669	0.0657109
103689926	-0.0239309	0.169988
103689966	-0.283304	0.0812179
103691893	0.0458196	0.168489
108348130	-0.340669	0.0657109
113894	-0.259191	0.0657109
113901	-0.0181324	0.175768
113936	-0.14137	0.0681526
113938	-0.0682923	0.188937
113992	0.144137	0.114975
114096	-0.0970458	0.146654
114114	-0.0879802	0.166288
114117	-0.0509075	0.0657109
114212	0.0779601	0.148056
114217	0.0724112	0.122884
114482	0.0147432	0.180776
114488	-0.056831	0.0740016
114494	0.46492	0.0657109
114519	-0.128722	0.123206
114768	-0.108292	0.0657109
116459	-0.0394415	0.0690842
116479	-0.00372037	0.223602
116502	-0.0730522	0.185929
116547	0.149764	0.149968
116550	0.125242	0.0657109
116555	-0.049765	0.0800471
116568	-0.134515	0.0657109
116632	0.263904	0.0657109
116644	-0.0398259	0.0665465
116651	-0.0360884	0.102787
116663	-0.235751	0.103612
116664	-0.035596	0.174312
116676	-0.0351473	0.0884855
116682	0.406633	0.0657109
116685	-0.0258239	0.128816
116686	-0.22078	0.0765904
116698	-0.0649692	0.0657109
116721	-0.00313852	0.227406
116743	-0.0299869	0.0863777
117038	-0.0810585	0.0657109
117042	0.0393738	0.154777
117089	-0.0836942	0.0657109
117186	-0.392043	0.0657109
117250	-0.0432549	0.124605
117254	0.0368645	0.178171
117543	-0.249206	0.0657109
117556	-0.0112146	0.171347
140638	-0.11844	0.0657109
140656	-0.0174022	0.210408
140668	-0.191697	0.0886959
140720	-0.0508475	0.0657109
140868	-0.0552631	0.0726418
154516	0.144137	0.114975
155423	-0.0194189	0.217869
161475	0.00208506	0.227926
170465	0.00836219	0.223313
170573	-0.117331	0.0657109
170580	-0.227514	0.105592
170924	-0.0172384	0.20687
171047	-0.0605582	0.068688
171072	-0.543897	0.0657109
171115	-0.024945	0.143065
171126	-0.0620808	0.164076
171142	0.0299327	0.196255
171161	-0.143091	0.0657109
171347	-0.328852	0.0657109
171350	-0.0617524	0.0706273
171410	-0.0515032	0.0657109
171439	-0.0950151	0.161638
171521	-0.124844	0.0934226
171529	0.00260113	0.219227
191575	-0.0884595	0.0657109
192247	-0.074608	0.181044
192252	-0.0582161	0.0814226
192269	-0.0769656	0.0657109
192349	-0.0766504	0.0657109
201097	-0.0542715	0.0782163
24157	-0.245652	0.0657109
24159	0.219769	0.0828709
24165	-0.0791116	0.0657109
24188	-0.370358	0.0976595
24203	-0.0696535	0.105554
24244	-0.0652431	0.0657109
24256	0.194823	0.0745415
24264	-0.0728285	0.0657109
24267	-0.0430333	0.170052
24297	-0.245273	0.0755719
24300	-0.257794	0.156897
24303	-0.12969	0.11165
24309	-0.381027	0.0657109
24314	-0.284211	0.101326
24315	0.161129	0.11836
24330	-1.00215	0.0657109
24356	0.0637451	0.183569
24413	0.00594097	0.225491
24421	0.0507903	0.166321
24422	0.096138	0.190867
24426	-0.360157	0.0657109
24443	0.182262	0.128559
24465	0.0673576	0.160488
24470	-0.0611655	0.144009
24522	0.0941127	0.204043
24525	-0.0641394	0.0657109
24546	-0.0838936	0.0657109
24552	-0.208012	0.118383
24564	0.0683374	0.0657109
24590	-0.129584	0.0657109
24596	-0.00271899	0.213129
24609	-0.0808981	0.0657109
246097	-0.0477046	0.188317
24616	-0.0512759	0.129101
246307	-0.0842374	0.0657109
24631	-0.0249917	0.155207
246327	-0.0477252	0.0782909
24642	0.136624	0.0833748
24646	-0.0554124	0.149968
24657	0.277612	0.0958729
24664	-0.137852	0.0772494
24688	-0.0268461	0.118817
24763	-0.14725	0.11093
24786	-0.148248	0.101954
24797	-0.0749805	0.0657109
24813	-0.120877	0.0657109
24825	0.162636	0.0657109
24829	-0.00303064	0.223251
24834	-0.0526716	0.0927171
24839	0.088038	0.0727165
24861	0.144137	0.114975
24877	-0.0533228	0.0657109
24887	-0.19428	0.0758406
24890	0.0630235	0.191322
24902	-0.307887	0.113183
24904	-0.0145135	0.215846
24950	0.135697	0.183111
25050	0.0135313	0.152812
25053	-0.121713	0.0657109
25055	-0.238947	0.0728769
25081	-0.20119	0.0966472
25087	-0.0196845	0.189018
25114	-0.137695	0.115835
25117	-0.164454	0.120455
25123	-0.35854	0.0997116
25124	0.0508547	0.192501
25145	-0.0999038	0.0657109
25151	-0.125079	0.125772
25225	-0.0852581	0.0658125
25235	0.187536	0.0657109
25248	-0.0217515	0.118499
25253	0.0373507	0.188149
25268	-0.350615	0.0657109
25274	-0.0759191	0.106915
252899	-0.119242	0.0657109
252918	-0.016608	0.163613
252922	-0.0844992	0.140925
252929	-0.214635	0.108294
252939	-0.0594785	0.0657109
252959	-0.0460955	0.118372
252963	0.040318	0.188133
25297	-0.0167569	0.137182
25303	-0.0211421	0.212694
25307	-0.111594	0.0657109
25315	-0.316604	0.0664948
25331	-0.103361	0.0657109
25402	-0.321222	0.0657109
25412	-0.0932235	0.0707977
25413	-0.196628	0.0889721
25417	-0.00123977	0.223775
25420	-0.322802	0.0657109
25427	-0.0346044	0.202078
25460	0.0325663	0.188742
25515	0.0177536	0.207949
25521	-0.0412787	0.0657109
25522	-0.0343287	0.0869743
25526	0.0165472	0.182922
25545	-0.275422	0.0806942
25591	0.203665	0.0657109
25612	0.131692	0.166109
25626	-0.534185	0.0657109
25639	-0.134546	0.118528
25642	-0.13448	0.127904
25656	-0.158078	0.0657109
25661	0.0711977	0.158808
25662	-0.0864282	0.0657109
25669	-0.0617645	0.0657109
25675	-0.123957	0.143259
25698	-0.165266	0.117024
25700	-0.0160287	0.208733
25729	-0.0295359	0.112778
25747	-0.592495	0.0657109
25756	-0.00291856	0.225935
257644	-0.00485988	0.224033
259241	-0.285947	0.0850115
259244	-0.064223	0.178531
261730	0.0452441	0.188397
261737	-0.0481097	0.0657109
266602	-0.584014	0.0657109
266682	-0.184512	0.0877752
266685	-0.12304	0.0657109
266711	0.0237405	0.0765904
266730	-0.0570816	0.173468
266758	-0.0843701	0.149854
266808	-0.0370234	0.101262
26760	-0.388125	0.0680723
282840	-0.362881	0.0657109
282845	-0.0368808	0.109524
286895	-0.0163	0.134946
286904	-0.273691	0.0687309
286939	-0.103687	0.0665465
286954	-0.658579	0.0657109
286989	-0.313897	0.0737532
287278	-0.0920292	0.0657109
287437	-0.104699	0.0657109
287467	0.00102779	0.225008
287524	-0.0210029	0.214477
287598	-0.0695527	0.160149
287653	-0.00492074	0.214857
287828	-0.0743341	0.0657109
287845	-0.0398271	0.118528
287876	-0.0922198	0.0657109
287877	0.130103	0.166362
287940	-0.0494312	0.0789852
287986	0.0849982	0.136957
288003	-0.154669	0.101521
288041	-0.147005	0.0685578
288057	0.195623	0.0661637
288236	0.0556346	0.1242
288256	-0.067322	0.0657109
288280	0.0958793	0.158637
288297	-0.0729765	0.111336
288333	0.266791	0.0657109
288414	-0.0442261	0.0930693
288532	-0.0227382	0.146654
288597	-0.0501601	0.0878182
288667	-0.0766786	0.0657109
289054	-0.0188932	0.216663
289055	-0.108372	0.0657109
289101	-0.00143855	0.226476
289257	0.00546092	0.210741
289380	-0.130049	0.116444
289481	0.0358818	0.144092
289707	-0.0156645	0.180863
289924	0.0877463	0.122567
289949	-0.0560539	0.0657109
289993	0.468292	0.0657109
289997	0.0919377	0.0954464
290277	-0.342994	0.0668536
290326	0.12241	0.0658125
290655	-0.0888806	0.0657109
290706	-0.0471351	0.0846834
290757	-0.118974	0.0657109
290783	-0.0513069	0.190401
290789	-0.189869	0.0657109
290803	-0.080357	0.0657109
290925	-0.114243	0.0657109
291023	-0.0951525	0.0657109
291034	0.0827904	0.119506
291057	0.192388	0.089269
291081	-0.0255696	0.111947
291095	-0.0777211	0.0657109
291129	-0.0396415	0.0812351
291132	-0.163408	0.0788071
291137	0.0404382	0.194832
291182	-0.0966068	0.0657109
291234	0.165436	0.122694
291312	-0.209456	0.0657109
29145	0.0065528	0.188369
29171	-0.0247497	0.183344
291713	-0.073459	0.0657109
29174	0.521873	0.0657109
291755	0.041338	0.105592
291793	-0.0672019	0.0657109
291794	-0.0655085	0.0661637
291948	-0.157438	0.08927
292008	0.0944488	0.0808109
292017	-0.0339322	0.130379
292071	0.00898104	0.219628
292085	0.00422521	0.225709
292126	-0.0947678	0.0657109
292129	0.00376316	0.220275
29215	-0.121271	0.0657109
29218	-0.088022	0.0657109
29222	-0.0713736	0.0657109
29224	-0.340669	0.0657109
292295	0.027758	0.164217
292381	-0.0686995	0.0657109
29246	-0.0746314	0.0657109
292464	-0.0375651	0.126802
292588	-0.0559953	0.0707977
29261	0.0585318	0.167726
292729	-0.0606757	0.0696799
29277	-0.210769	0.0758696
292913	-0.109046	0.0657109
292995	-0.096147	0.0657109
29308	-0.0894529	0.0657109
29326	-0.00171166	0.226057
29332	-0.289009	0.0745415
293497	-0.0347143	0.0827714
293502	0.242917	0.0657109
293627	-0.41364	0.0657109
293711	0.048175	0.110062
293733	-0.0301031	0.115187
293743	0.026496	0.154017
293779	-0.202157	0.0657109
293820	-0.141556	0.143271
293847	0.00454833	0.222469
293989	-0.446009	0.0657109
294004	-0.0899191	0.0657109
294018	-0.0308162	0.11765
294071	0.0880519	0.135589
294103	-0.171297	0.100676
294260	0.40351	0.0657109
294519	-0.0255971	0.138834
294521	-0.0534957	0.103124
29455	-0.0902801	0.173416
294674	-0.0123653	0.163014
294744	-0.109419	0.0657109
29500	-0.359195	0.0657109
295228	0.20084	0.130311
29545	-0.0626674	0.0657109
295602	-0.0452551	0.0833748
295645	-0.0131659	0.151284
295661	0.1176	0.0657109
29569	0.244721	0.0714259
295704	-0.253918	0.0946161
295930	-0.0595718	0.0657109
295965	-0.146278	0.0657109
296118	-0.0296496	0.144824
296136	-0.0502972	0.0895753
296219	-0.0614782	0.0760349
296271	-0.277833	0.0794594
29629	-0.0121182	0.176041
29630	-0.224519	0.0772131
29634	0.0420519	0.118935
29640	-0.334758	0.0657109
296562	-0.245908	0.0713901
296565	-0.092388	0.0657109
29657	0.163574	0.0809442
296709	-0.144049	0.107159
296849	-0.0614248	0.0657109
29685	0.0537493	0.175468
297077	-0.0557498	0.167307
297096	-0.0770257	0.0657109
297176	0.13212	0.116027
29728	-0.215026	0.0774328
29735	-0.0190175	0.205204
297408	-0.0221353	0.147873
297433	-0.0640304	0.0657109
297436	-0.0743643	0.0657109
29750	-0.0694807	0.0657109
29751	-0.0392095	0.0997283
297572	0.0558791	0.156591
297594	0.316705	0.0657109
297725	0.193006	0.0807426
297784	0.0440769	0.208294
298079	-0.0529129	0.0657109
298376	0.00787185	0.224806
298441	-0.0245068	0.142694
298552	0.312402	0.0713239
298657	-0.0928928	0.0657109
29884	-0.116743	0.0657109
298850	-0.038119	0.107159
298906	0.131496	0.0687038
298942	-0.0890802	0.142512
299002	-0.0413332	0.0781252
299156	-0.0344086	0.0725503
299159	-0.0672334	0.13669
299276	-0.0411528	0.126272
299282	-0.446274	0.0657109
299616	0.00326261	0.221513
299625	-0.0463052	0.0770407
299700	-0.0475354	0.0951785
300036	-0.111101	0.129479
300051	-0.0720987	0.0657109
300079	-0.0784409	0.0657109
300120	-0.0318803	0.107818
300121	0.0373287	0.132387
300122	-0.0324876	0.136553
300126	-0.0510203	0.077756
300461	0.00743122	0.211473
300517	-0.0611832	0.0657109
300679	-0.108216	0.0657109
300757	-0.288409	0.0657109
300795	0.0522989	0.141134
300923	0.0381415	0.167034
301042	-0.0758768	0.0657109
301068	-0.0494777	0.0779591
301111	0.0170469	0.209412
301242	-0.0616391	0.069678
301264	-0.120425	0.0657109
301295	-0.0292806	0.135431
301323	-0.0478729	0.0774328
301334	-0.0426283	0.0657109
301351	0.00459164	0.199225
301595	0.144137	0.114975
301617	-0.0115243	0.177227
301701	0.0008536	0.226373
302290	-0.0751755	0.0657109
302396	-0.0398579	0.0735539
302492	-0.113194	0.0657109
302965	-0.323771	0.0657109
302967	-0.0607072	0.0657109
303163	-0.00127486	0.229184
303218	-0.225649	0.0771567
303250	-0.0199038	0.167701
303348	0.123729	0.102842
303456	-0.0689833	0.0657109
303469	-0.00560231	0.220779
303479	-0.0603356	0.0817462
303559	-0.0537579	0.0760349
303575	0.133771	0.0960878
303596	-0.00980151	0.198532
303687	-0.0502583	0.0658125
303730	-0.00619212	0.20196
303785	-0.022639	0.162356
303828	-0.0501493	0.0785973
303875	0.0511712	0.188061
303905	0.176775	0.131647
304300	0.00828236	0.20758
304301	-0.0589327	0.0657109
304325	-0.0617151	0.0657109
304486	-0.145775	0.115264
304528	-0.126341	0.13104
304543	0.118822	0.116445
304573	-0.0410423	0.191658
304741	-0.117384	0.0657109
304815	-0.161357	0.0657109
304951	0.213534	0.0663142
304962	0.211577	0.0657109
304965	-0.0313507	0.170007
304982	-0.0288467	0.101003
305242	-0.0451745	0.0658125
305392	-0.00794305	0.197686
305552	-0.079586	0.0657109
305827	-0.034048	0.103459
305850	-0.00595638	0.211339
305882	-0.0577546	0.0777079
305984	0.0368723	0.0951057
306071	-0.0540638	0.195814
306197	0.115493	0.0722402
306251	-0.0401012	0.165561
306338	-0.0507895	0.0657109
306349	-0.0555353	0.0657109
306404	-0.0405579	0.0708103
306439	-0.0139687	0.138561
306469	-0.0343698	0.118586
306505	-0.051638	0.0681526
306516	-0.0860146	0.119805
306575	0.490468	0.0657109
306695	0.105372	0.155036
306720	0.342692	0.085051
306771	-0.067452	0.0657109
306872	-0.0174849	0.179927
306970	-0.0596415	0.0827053
307056	0.237479	0.0851479
307098	-0.441847	0.0657109
307106	-0.053138	0.0831915
307126	0.104333	0.181567
307347	-0.0355325	0.106578
307511	-0.0616647	0.0657109
307540	-0.0354153	0.0785293
307582	-0.205379	0.103409
307616	0.0505495	0.109761
307667	-0.0628786	0.0664504
307757	-0.0256602	0.106634
307861	0.00243368	0.226679
308061	-0.0319588	0.163266
308100	0.0607047	0.192869
308106	0.0548642	0.177148
308113	-0.147261	0.10552
308169	0.0585381	0.110001
308212	-0.0634024	0.0657109
308441	-0.177423	0.0916393
308508	-0.069986	0.0657109
308755	-0.0207253	0.143795
308761	0.368739	0.0657109
308762	-0.0210123	0.163238
308797	-0.0979902	0.0657109
308890	-0.0420085	0.0906063
309071	-0.0168499	0.182884
309122	-0.050976	0.101795
309262	-0.112055	0.107458
309457	-0.0217238	0.151778
309459	-0.0244237	0.109312
309523	0.223233	0.0657109
309641	0.0676808	0.0799112
309729	-0.00720013	0.209412
310090	0.0276296	0.155416
310344	0.146603	0.0781449
310375	-0.206375	0.0781214
310486	-0.24571	0.0726763
310508	-0.0980138	0.0657109
310631	0.0186137	0.148938
310632	-0.178947	0.0657109
310659	0.19385	0.0804271
310665	0.0525801	0.168984
310678	0.139683	0.125115
310769	-0.277572	0.0657109
310772	-0.0634377	0.166321
310801	-0.0617226	0.123941
310808	0.0892763	0.118206
310839	-0.026678	0.115609
310843	0.305788	0.0657109
311361	-0.0770821	0.0657109
311423	-0.152723	0.0657109
311529	-0.0536828	0.0658125
311546	0.000663673	0.22733
311621	-0.218412	0.0797686
311764	-0.0717205	0.0657109
311849	-0.13173	0.141564
311952	-0.0436945	0.190843
312227	-0.0674683	0.167822
312316	0.174151	0.0900715
312382	0.0784547	0.158433
312538	0.136827	0.147442
312664	-0.0148469	0.149375
312720	0.0280568	0.133438
312790	-0.0332572	0.150834
313021	-0.0836561	0.0657109
313108	0.0840059	0.158838
313262	-0.120784	0.0657109
313365	-0.0574759	0.0706273
313436	-0.0501127	0.0657109
313536	-0.0444691	0.17134
313689	0.0529744	0.171196
313743	-0.482149	0.0657109
313843	-0.0408329	0.198858
314028	-0.0089765	0.198239
314126	-0.0502408	0.0925199
314616	-0.0368229	0.0986343
314638	-0.114445	0.0657109
314670	-0.045339	0.0808348
314678	0.0190155	0.172539
314718	-0.0120442	0.192822
314843	-0.400728	0.0957128
314856	-0.0935711	0.0898155
314859	-0.0260847	0.129518
314870	-0.0689332	0.129714
314949	-0.10148	0.104875
314993	-0.0229739	0.142512
315072	0.0100427	0.202446
315179	-0.00283786	0.221283
315196	-0.0910361	0.0657109
315215	-0.0603726	0.0657109
315298	0.0669656	0.169416
315388	-0.104898	0.0657109
315423	0.0781007	0.173207
315510	-0.0282746	0.121527
315524	-0.118532	0.0657109
315599	-0.331006	0.0657109
315611	-0.0138325	0.174314
315714	0.133445	0.157297
315740	0.0579813	0.131571
315807	0.118151	0.156564
315820	-0.0417105	0.114469
315851	-0.0543939	0.0657109
315852	0.0962976	0.0657109
315907	0.00933258	0.208981
315963	-0.108348	0.0657109
316254	0.0401664	0.142806
316273	-0.101305	0.148366
316413	-0.0319924	0.133529
316425	-0.00264094	0.220891
316539	-0.0270134	0.0929256
316602	-0.0255625	0.133286
316758	-0.106437	0.0657109
316764	-0.0452767	0.0889993
316767	-0.030471	0.124819
317308	0.177849	0.101954
317399	-0.23272	0.0665465
317590	0.0265213	0.177861
338477	-0.0504635	0.0793309
353302	-0.00128224	0.224664
360229	0.0139423	0.195907
360243	0.113584	0.129241
360254	-0.0162771	0.159933
360272	-0.0774875	0.0657109
360445	0.0821299	0.0799112
360564	-0.477222	0.0657109
360581	-0.0534865	0.0755224
360616	0.0551197	0.0657109
360621	0.142485	0.0657109
360646	-0.0393379	0.0935632
360714	-0.0239236	0.214006
360719	-0.120402	0.0692053
360739	-0.0720472	0.0657109
360747	-0.0259118	0.155535
360772	-0.552982	0.0770604
360818	-0.391701	0.0869743
360847	0.0553482	0.153294
360867	-0.0610918	0.0658125
360962	-0.0220799	0.151554
361018	-0.0108203	0.186881
361042	-0.0417417	0.195423
361096	-0.00887051	0.196949
361170	0.0115143	0.200194
361419	-0.00665786	0.212472
361467	-0.0295104	0.13188
361472	-0.0488163	0.0842173
361503	-0.0660681	0.0657109
361516	0.547034	0.0657109
361519	-0.0531893	0.0657109
361523	-0.121189	0.199137
361576	0.00646679	0.203557
361705	-0.0521822	0.0657109
361771	0.17256	0.0657109
361802	-0.357524	0.0657109
361921	0.163322	0.0706252
361991	-0.117848	0.0657109
362021	-0.0622898	0.0657109
362048	-0.0619216	0.0660907
362090	-0.0588809	0.0657109
362178	-0.0793789	0.0657109
362227	-0.0760837	0.0657109
362252	-0.185071	0.0676395
362335	-0.0475546	0.0839977
362412	-0.0840131	0.121643
362436	-0.0252512	0.114036
362438	0.151476	0.109375
362447	-0.103309	0.0657109
362485	-0.0572683	0.16104
362519	-0.395684	0.0657109
362533	-0.360518	0.0657109
362558	-0.0345974	0.101745
362578	-0.0723838	0.0657109
362592	-0.0844402	0.0657109
362595	-0.0471804	0.0804271
362691	-0.0510479	0.0657109
362710	-0.0345881	0.130754
362720	-0.062628	0.0912918
362732	-0.403507	0.0657109
362740	-0.0598541	0.0677795
362750	-0.0191581	0.112834
362779	-0.0506195	0.0801888
362838	-0.0417797	0.104578
362895	0.0800479	0.201307
362935	-0.146695	0.0657109
362993	-0.0922186	0.0657109
362994	-0.0592842	0.0676381
363018	-0.0276127	0.11281
363028	0.570037	0.0657109
363031	0.237479	0.0851479
363064	0.038857	0.178972
363076	-0.0397561	0.100128
363088	0.480909	0.0657109
363093	-0.0382989	0.120269
363139	-0.0315574	0.137485
363225	-0.17846	0.0657109
363333	-0.0285724	0.117901
363334	0.0573558	0.181153
363447	-0.0453608	0.0658125
363458	-0.0439382	0.0884855
363498	-0.0701746	0.0657109
363760	-0.0705762	0.0657109
363912	0.00215423	0.22416
363984	-0.201562	0.0963203
364039	0.050506	0.108411
364073	-0.0039213	0.220293
364208	-0.0505936	0.0657109
364510	-0.0417868	0.106159
364620	0.00410588	0.220779
364676	-0.0315082	0.0753276
364786	-0.019795	0.180813
364838	-0.0759219	0.18096
365215	-0.0364718	0.107321
365361	0.0632474	0.183878
365797	0.150561	0.0663142
365813	0.0285625	0.207808
365985	-0.0288174	0.083543
366030	0.0820731	0.144185
366061	-0.0371137	0.115557
366089	0.0118959	0.201878
366140	-0.0581338	0.0657109
366347	-0.0250791	0.159363
367038	-0.147195	0.0657109
367074	-0.0648834	0.0657109
367153	-0.0196134	0.152049
367264	0.00843784	0.192501
367332	-0.0374533	0.123025
367455	-0.231024	0.0657109
367562	-0.716454	0.0657109
367743	-0.0679734	0.179316
367745	-0.150208	0.0657109
369018	0.00788881	0.210084
373541	-0.0608978	0.0740195
396527	0.144137	0.114975
396551	0.144137	0.114975
396552	0.144137	0.114975
399489	0.136882	0.0657109
406195	-0.0824581	0.123481
414826	-0.0377759	0.121771
444985	-0.100971	0.0658125
448830	-0.1327	0.136762
494499	0.096138	0.190867
494500	0.0507903	0.166321
494520	-0.00186195	0.22416
497794	0.0982479	0.139338
497840	-0.0321595	0.201625
497860	0.00720807	0.20307
497943	-0.103722	0.0657109
497976	-0.0214338	0.213165
497979	-0.0509632	0.082185
497995	-0.121928	0.0657109
498065	-0.0118377	0.198554
498072	-0.0101247	0.193814
498192	-0.053883	0.0657109
498211	-0.328852	0.0657109
498560	-0.063819	0.068588
498576	-0.0986017	0.0657109
498650	-0.0626886	0.0657109
498654	0.0366955	0.143315
498709	-0.129946	0.130426
498736	0.0100986	0.223455
498922	0.00153496	0.225935
498940	-0.12943	0.0657109
498982	-0.0218609	0.140793
499150	0.0432499	0.127065
499256	-0.132876	0.0657109
499322	0.0275144	0.137721
499374	-0.012208	0.208733
499429	-0.0320478	0.110706
499709	0.525361	0.0657109
499748	-0.0510892	0.0657109
499783	-0.0329733	0.0845597
499800	-0.0550162	0.0923749
499914	0.139796	0.111296
499929	-0.0543181	0.0678407
500120	0.0861732	0.0658125
500133	-0.0204795	0.204265
500252	-0.0436757	0.0728769
500319	0.0234193	0.162378
500363	0.0284844	0.151324
500393	-0.0206031	0.122207
500409	-0.0172964	0.126281
500545	0.0541956	0.135953
500577	-0.0770344	0.0657109
500587	-0.0624331	0.0657109
500865	-0.0225895	0.112293
500923	-0.0137873	0.213816
500973	-0.0833715	0.0657109
501010	0.0300538	0.154232
501072	-0.245652	0.0657109
501183	-0.00618404	0.210323
501195	-0.033686	0.109206
501559	-0.0581402	0.0658125
501563	-0.0708035	0.169784
501592	0.127453	0.0822119
501702	-0.0299286	0.120526
501768	-0.0780351	0.0961345
501907	0.0286069	0.214188
502128	0.0190876	0.184868
502389	-0.0479588	0.088449
502503	-0.044819	0.0976616
502741	0.0260129	0.189363
50561	-0.117171	0.0657109
50567	-0.0977518	0.0657109
50568	-0.044648	0.0657109
50594	-0.128041	0.0657109
50645	-0.305454	0.0683149
50663	-0.0777353	0.0657109
50693	-0.0811345	0.146661
50719	-0.0576553	0.0694831
50872	-0.00218764	0.218482
54226	-0.104973	0.140307
54232	-0.296634	0.0684494
54233	-0.121871	0.156295
56823	-0.232427	0.0784515
57021	0.053979	0.110433
57298	0.124397	0.154111
574523	0.144137	0.114975
58819	-0.190743	0.0657109
58835	-0.154302	0.113052
58856	-0.0350438	0.103161
58921	-0.0197758	0.149856
58948	0.199074	0.0657109
58950	-0.0724404	0.0657109
58965	-0.0767785	0.0657109
59313	0.592151	0.0657109
60333	-0.115428	0.0657109
60371	-0.0471629	0.201556
60384	0.0773159	0.138808
60394	-0.0524237	0.0658125
60575	-0.0689563	0.0657109
60582	-0.0743533	0.0657109
60660	-0.04962	0.0657109
60664	0.173342	0.0853643
63845	-0.0381147	0.0685165
63865	-0.125355	0.131737
63868	0.167859	0.0657109
63885	0.0221051	0.11573
64015	-0.0457381	0.0658125
64030	-0.173051	0.113183
64041	-0.26297	0.0657109
64045	-0.284325	0.0657109
64202	-0.0703202	0.176589
64203	-0.174799	0.0995128
64206	0.0965451	0.167104
64317	-0.842674	0.0657109
64352	0.493266	0.0657109
64371	-0.0960886	0.125982
64515	0.263773	0.0669723
64517	-0.0474941	0.0811577
64525	-0.0202316	0.207451
64557	-0.0310666	0.125923
64621	-0.0514705	0.123039
64646	-0.061912	0.0699022
64668	-0.329094	0.0657109
64822	0.0410766	0.13104
65131	-0.0242573	0.143052
65142	-0.0859553	0.0657109
65166	0.0497013	0.153975
65185	0.0525755	0.177894
65270	-0.0613253	0.0738781
65984	-0.0540596	0.0729663
679082	-0.00933008	0.19264
679641	-0.0428466	0.115516
679692	0.293715	0.0657109
679837	-0.0970942	0.0674951
680089	-0.00192271	0.222635
680111	0.145799	0.114544
680229	-0.146236	0.0683149
680270	0.0141309	0.196817
680280	-0.0307559	0.176727
680419	0.0412074	0.189102
680515	-0.0450008	0.0948194
680522	-0.049821	0.0929535
680737	-0.101627	0.151778
680754	-0.241596	0.0663142
680944	0.0103026	0.214587
681043	-0.0454943	0.148957
681062	-0.0571837	0.0705732
681284	-0.0811598	0.0657109
681337	-0.0985245	0.172402
681375	-0.404865	0.0800915
681385	-0.38314	0.0735149
681398	-0.0496092	0.0958305
681415	-0.0814052	0.0657109
681429	-0.187379	0.119622
681682	0.0363292	0.172395
681694	-0.0790803	0.0657109
681740	-0.0642283	0.0657109
682402	0.0849982	0.136957
682787	-0.0801988	0.0972949
682908	-0.0484042	0.077249
684538	-0.232048	0.0765251
684771	0.105216	0.0826793
685025	-0.23272	0.0665465
685055	-0.0445878	0.0945742
685082	-0.174883	0.105788
685378	-0.113184	0.0657109
685385	-0.108551	0.0657109
685504	-0.0215977	0.171683
685646	0.0212655	0.167104
685750	-0.120933	0.0657109
686151	0.105216	0.0826793
686753	-0.0642736	0.0657109
686841	0.0312855	0.134691
687827	-0.00120238	0.225617
688611	-0.0543991	0.0914746
688708	-0.087669	0.158953
688736	-0.0526862	0.0657109
688843	-0.0974114	0.0657109
689481	-0.00187566	0.226359
689523	-0.23751	0.0657109
689582	-0.00589358	0.213252
689593	-0.411001	0.0657109
690126	0.139683	0.125115
690288	-0.0234068	0.166055
690746	-0.0308904	0.149269
690820	-0.0475134	0.0705161
690845	-0.0788319	0.0707977
690861	0.000156721	0.229412
691193	-0.0840817	0.0657109
691431	-0.084845	0.0657109
691469	0.0710512	0.150874
691966	0.374525	0.0657109
727679	-0.0399653	0.0677734
79011	-0.0250809	0.0998084
79127	-0.0453185	0.191476
79255	-0.0471705	0.199749
80878	-0.034399	0.0780955
81513	-0.210012	0.0661523
81520	-0.283304	0.0812179
81639	0.0545836	0.196495
81709	-0.0761094	0.0657109
81718	-0.124404	0.119165
81730	-0.0484296	0.0657109
81804	-0.136148	0.143282
81919	-0.0584632	0.171329
81921	-0.0550244	0.0657109
83427	-0.176953	0.0888646
83462	-0.0621161	0.0705732
83472	0.00569034	0.223219
83513	-0.032333	0.0933
83531	-0.0607743	0.171683
83784	-0.123689	0.121022
83808	-0.110006	0.0657109
83820	-0.00603363	0.212302
83839	-0.141815	0.0657109
84024	-0.110061	0.0657109
84393	0.00272391	0.219494
84394	-0.0153156	0.12748
84408	-0.0273997	0.0968851
84410	-0.0765277	0.0657109
84426	-0.0507202	0.0678132
84493	0.361574	0.0657109
85244	-0.0435577	0.107159
85270	-0.0243042	0.148938
85273	-0.104667	0.0657109
85333	-0.214202	0.0717271
85383	-0.0358174	0.180495
89827	-0.0466346	0.195823
94195	-0.112656	0.185031
94196	-0.0486687	0.0694431
94270	-0.0654923	0.0657109
94338	-0.0289856	0.0905012

[truncated: 9 more sheets: HCB-64, MET-600, MTE-1750, PFOA-20, PUL-150, TBBPA-2000, TCAB-200, TCCP-1000, THU-100]
