# Supplementary material for: High-Throughput Transcriptomics Differentiates Toxic versus Non-Toxic Chemical Exposures Using a Rat Liver Model
Source: Int J Mol Sci. 2023 Dec 13;24(24):17425. doi: 10.3390/ijms242417425 (PMC10743995; doi:10.3390/ijms242417425)
Supplement: Supplementary file 1 [file ijms-24-17425-s001.zip › TableS2_KEGG_Metabolism_non-toxic.xlsx]

## Sheet: Metabolism
					Ginseng						MTE						Thujone			Acrylamide			BDCA					EE2 (ug/kg)						TBBPA
					Dose (mg/kg)
	Metabolism			312.5	625	1250		78.1	156.2	312.5	625	937.5	1250	1750		6.25	12.5	25		0.156	0.625		1.25	20	80		0.067	0.2	1.8	5.4	16.2	48.6		4	8	16	125	250	500	1000	2000
					AFC score
	Terpenoid backbone biosynthesis	KEGG	Metabolism of terpenoids and polyketides						4.79		-2.76		-2.2	4.41		2.23	5.29	4.5		2.48	5.31			-3.05					-4.48	-8.04	-8.09	-9.19		-7.73	-5.87	-2.83	-3.15	-5.85	-4.59	-4.97	-3.89
	Glycosaminoglycan biosynthesis - keratan sulfate	KEGG	Glycan biosynthesis and metabolism	2.14								2.08
	Mucin type O-glycan biosynthesis	KEGG	Glycan biosynthesis and metabolism														2.18
	Other types of O-glycan biosynthesis	KEGG	Glycan biosynthesis and metabolism																								2.66				2.31	2.64					2.21
	Glycosphingolipid biosynthesis - ganglio series	KEGG	Glycan biosynthesis and metabolism																											-2.19
	Caffeine metabolism	KEGG	Biosynthesis of other secondary metabolites		2.3	2.61			-3.28	-3.05						-4.3	-2.65	-3.29			2.11									-2.12					-3.42	-3.06	-2.27		-3.46		-2.51
	Neomycin, kanamycin and gentamicin biosynthesis	KEGG	Biosynthesis of other secondary metabolites						3.04		2.1	5.89		2.67		4.28	3.22	5.83							-3.19									-7.04	-5.57	-3.56	-3.76		-2.86	-2.51
	Biosynthesis of unsaturated fatty acids	KEGG	Lipid metabolism	2.41					2.6	7.25	4.44		-2.51			-3.58		-2.17		4.32								-2.04		-3.8	-3.99	-3.91			-2.45			-2.92		2.17
	Steroid biosynthesis	KEGG	Lipid metabolism		2.75				5.63	4.76	-3.54	2.53	-2.87	6		7.98	10.72	8.19			5.65			-6.19	3.21				-3.25	-11.3	-11.15	-14.36		-5.23	-4.04			-3.16
	Arachidonic acid metabolism	KEGG	Lipid metabolism	-4.67	-5.51	-3.12		7.16					-5.84	-2.16				2.54			-3.07		7.57	3.87	2.48				3.8	-2.53	-2.8	-2		4.49	4.03			2.31		4.64	3.94
	Fatty acid degradation	KEGG	Lipid metabolism	-4.53	-3.06	-4.56			2.66	3.42	4.61	3.67	-5.53	4.08		-2.58		-3.02		2			9.12	3.58	2.41		-4.4	-7.06	-2.71	-7.35	-7.16	-6.12		-3.81	-3.11	-3.98	-3.73	-4.53
	Synthesis and degradation of ketone bodies	KEGG	Lipid metabolism	-2.42	-3.73	-4.01					-2.5		-3.59				3.53	3			2.89								-2	-4.69	-6.01	-6.08		-3.24	-2.64			-2.29
	Steroid hormone biosynthesis	KEGG	Lipid metabolism	-5.33		-4.86		3.22			3.01	-4.73	-4.15			3.63				2.96	4.08		6.2	2.44	6.38		3.44	5.01	2.76					8.55	10.75	9.46	10.23	11.2	10.97	10.85	10.98
	Fatty acid elongation	KEGG	Lipid metabolism			-2.37				2.54	3.46		-2.31					-2.31										-2		-2.15	-2.33
	alpha-Linolenic acid metabolism	KEGG	Lipid metabolism						2.17	2.21			-2.29														-3.07	-3.69		-3.58	-3.06	-3.1				-2.35	-2.03
	Linoleic acid metabolism	KEGG	Lipid metabolism						-2.83	-2.07			-3.98							3.83	3.09						-2.86			-3.78	-3.02	-2.74		4.1	3.25		2.09	2.98		2.04	2.38
	Fatty acid biosynthesis	KEGG	Lipid metabolism											2.87			2.18	2.1																-3.04	-2.81
	Glycerolipid metabolism	KEGG	Lipid metabolism															2.17					2.36	3.52	2.35				2.63
	Primary bile acid biosynthesis	KEGG	Lipid metabolism																		2.49				2.2														2	2.55	2.26
	Ether lipid metabolism	KEGG	Lipid metabolism																		-2.54
	Fatty acid metabolism	KEGG	Global and overview maps	2.14		-2.26			2.15	4.29			-2.72	3.06		-5.14		-2.18		5.37	2.94			-3.9			-3.45	-3.24	-4.14	-6.39	-5.71	-6.24		-5.25	-5.36	-3.15	-3.15	-4.26
	Metabolic pathways	KEGG	Global and overview maps	-4.36	-3.4	-7.46			2.56	2.89	4.25		-5.05	5.75			3.26			4.65	6.54		5.07		3.66		-2.36	-3		-7.35	-6.08	-5.13		-5.53	-2.63	-3.96	-2.89	-3.19
	Carbon metabolism	KEGG	Global and overview maps	-2.83	-2.35	-3.64			3.48		3.16			5.11		-2.83				4.07	3.74						-4.94	-3.47	-3.04	-3.55	-3.95	-3.87		-7.34	-5.99	-6.68	-6.13	-4.48	-4.81	-3.75	-3.56
	Biosynthesis of amino acids	KEGG	Global and overview maps	-2.45					4.59	2.85	4.91	3.5		5.31		-2.67	-2.48			2.15	3.46		2.79				-2.71							-4.91	-3.37	-5.18	-5.18	-5.02	-4.83	-2.8	-3.18
	2-Oxocarboxylic acid metabolism	KEGG	Global and overview maps						2.39		2.38			2.7		-2.54	-3.01				2.05			2.27	2.24									-2.43	-2.25	-3.16	-2.01
	Valine, leucine and isoleucine degradation	KEGG	Amino acid metabolism	-3.46	-2.36	-3.98				-2			-4.43	2.19		-3.92				3.1	4.3		3.7				-3.49	-4.9	-3.94	-6.15	-6.58	-5.78		-5.11	-2.98	-3.91	-3.54	-2.09
	Cysteine and methionine metabolism	KEGG	Amino acid metabolism	-2.23		-2.95			2.14		2.65	2.28				-3.48	-2.93	-2.34			5.4		2.17	3.47	3.5		-2.72							-3.85	-2.12	-3.95	-3.41	-2.39	-3.11	-2
	Tryptophan metabolism	KEGG	Amino acid metabolism			-2.9			-3.17	-2.15			-2.64								2.35		2.94		3.36					-3.35	-2.7	-2.48
	Phenylalanine metabolism	KEGG	Amino acid metabolism			-2.33																			4.04															2.13	2.1
	Alanine, aspartate and glutamate metabolism	KEGG	Amino acid metabolism			-2.14								2.32			2.4				2.22				2.3									-3.53			-2.02	-2.25
	Glycine, serine and threonine metabolism	KEGG	Amino acid metabolism			-2.01							-2.13			-3.62	-2.82	-2.9		3.62	5.2		2.07		2.78		-3.81	-3.15		-2.05				-2.87	-2.17	-3.52	-4.35	-4.27	-4.43	-4.11	-3.75
	Lysine degradation	KEGG	Amino acid metabolism					-2.33																	2.62														2.1
	Phenylalanine, tyrosine and tryptophan biosynthesis	KEGG	Amino acid metabolism								2.06	2.22					-2.69								4.5
	Arginine biosynthesis	KEGG	Amino acid metabolism													-3.14					2.93				3.28		-2.07			-2.91				-3.18	-2.47	-3.72	-2.19
	Valine, leucine and isoleucine biosynthesis	KEGG	Amino acid metabolism													-2.79	-4.15				4.95				8.52				4.45	2.72	5.36	3.94						2.08		2.12	2.53
	Tyrosine metabolism	KEGG	Amino acid metabolism																		2				3.46					-2.39
	Arginine and proline metabolism	KEGG	Amino acid metabolism																						3.67
	Histidine metabolism	KEGG	Amino acid metabolism																						3.24											2.04			2.96	2.52	2.71
	Glutathione metabolism	KEGG	Metabolism of other amino acids	-3.46	-4.69	-5.27		3.93									2.75	2.14							2.26		-3.39				-2.76	-2.07							2.12	2.97	3.4
	Selenocompound metabolism	KEGG	Metabolism of other amino acids	-2.73	-2.83	-2.69										-2.13					3.01						-2.31		-3.49	-2.9	-2.74	-2.52		-3.38	-2.34	-2.43	-2.94	-2.67	-2.3	-2.07
	Taurine and hypotaurine metabolism	KEGG	Metabolism of other amino acids	-2.56					-2.11																													2.09		2.15
	beta-Alanine metabolism	KEGG	Metabolism of other amino acids			-3.41											3.47	2.62																					2.23
	D-Arginine and D-ornithine metabolism	KEGG	Metabolism of other amino acids																						-2.78		-2.32				-2.03				-2.83	-2.9	-3.39	-3.64	-5.87	-7.38	-6.99
	Pantothenate and CoA biosynthesis	KEGG	Metabolism of cofactors and vitamins	-3.35		-2.12					3.37			2.96				2.05												-2.56
	Retinol metabolism	KEGG	Metabolism of cofactors and vitamins	-5.47		-4.88		2.32	2.42	4.57	7.48	-3.19	-4.59				-4.04				2.02		8.87	5.03	7.3		5.37	5.18	6.2		2.94	4		9.61	10.96	8.72	10.07	10.08	10.48	11.92	11.1
	One carbon pool by folate	KEGG	Metabolism of cofactors and vitamins			-2.49															2.69																-2.04	-2.41
	Folate biosynthesis	KEGG	Metabolism of cofactors and vitamins	-3.56					-3.24	-2.02		-4.11				-2.02												-2.38		-2.12
	Nicotinate and nicotinamide metabolism	KEGG	Metabolism of cofactors and vitamins			-3.1
	Porphyrin and chlorophyll metabolism	KEGG	Metabolism of cofactors and vitamins						4.04	5.96	5.54						-4.91			2.41	2.07		3.25		4.62		4.04	3.44	2.22	4.08	5.48			6.4	5.68	4.42	5.51	4.9	6.84	6.34	6.34
	Vitamin B6 metabolism	KEGG	Metabolism of cofactors and vitamins							2.13				2.68
	Ubiquinone and other terpenoid-quinone biosynthesis	KEGG	Metabolism of cofactors and vitamins																		2.28						-2.33
	Butanoate metabolism	KEGG	Carbohydrate metabolism	-3.97		-5.02					-2.18	-2.44	-4.2				2.65				2.06				2.71					-2.87	-3.8	-3.55
	Citrate cycle (TCA cycle)	KEGG	Carbohydrate metabolism	-2.72		-3.57							-3.54			-3.01											-2.76	-3.5	-2.87	-2.25	-2.33	-2.35		-3.46	-3.51	-2.86	-2.82	-3.13			-2.21
	Glyoxylate and dicarboxylate metabolism	KEGG	Carbohydrate metabolism	-2.12		-2.19							-3.36			-2.89				3.42	4.52		3.11				-3.8	-2.88	-4.05	-5.11	-5.87	-5.68		-4.63	-3.62	-3.64	-3.25	-3.03	-2.23
	Pyruvate metabolism	KEGG	Carbohydrate metabolism	-2.1		-2.56						2.16	-2.23	3.07		-3.63	2.22						2.39				-2.8	-4.97	-2.41	-4.49	-4.79	-4.41		-3.78	-4.58	-3.06	-3.28	-3.61	-3.07	-2.86	-3.26
	Propanoate metabolism	KEGG	Carbohydrate metabolism	-2		-2.71							-2.51			-2.16					2.34				2.07					-3.04	-2.72	-2.82		-2.9
	Galactose metabolism	KEGG	Carbohydrate metabolism	-2.02					3.14	2.85	2.17	2.23	3.56	2.97																				-3.81	-4.3	-3.25	-2.84		-2.37
	Fructose and mannose metabolism	KEGG	Carbohydrate metabolism	-2.68		-2.35											2.96																	-2.6	-2.16	-2.24	-2.51	-2.21	-2.39		-2
	Pentose and glucuronate interconversions	KEGG	Carbohydrate metabolism						2.55	5.32	7.2	-3.15					-5.12							2.32	5.24		6.39	5.72	4.44	5.06	6.13	7.7		8.05	8.46	7.27	8.48	8.08	9.23	6.39	7.01
	Amino sugar and nucleotide sugar metabolism	KEGG	Carbohydrate metabolism						2.38	2.11		2.56	2.2	3.58									-2.43											-4.24	-2.79	-2.89	-2.81	-2.4	-2.83	-2.91	-2
	Starch and sucrose metabolism	KEGG	Carbohydrate metabolism						2.06		2.75						2.57
	Ascorbate and aldarate metabolism	KEGG	Carbohydrate metabolism							5.54	7.83	-5.88				2.51	-4.71								7.4		8.89	6.66	6.34	6.69	7.69	9.12		10.33	10.28	10.48	11.32	10.94	12.12	8.65	9.04
	Pentose phosphate pathway	KEGG	Carbohydrate metabolism											2.54						2.91							-2.19					-2.03		-2.95	-3.46	-3.21	-3.36	-2.67	-2.31
	Glycolysis / Gluconeogenesis	KEGG	Carbohydrate metabolism											2.35			3.05										-3.63	-4.43		-2.35	-2.72	-2.56		-3.44	-4.21	-3.22	-3.29
	Oxidative phosphorylation	KEGG	Energy metabolism	-2.77		-3.31								2.8			2.15																	-2.28		-2.43					-2.47
	Nitrogen metabolism	KEGG	Energy metabolism						-3.13	-4.95		-3.64		-2.22											2.12
	Sulfur metabolism	KEGG	Energy metabolism																						3.92
	Metabolism of xenobiotics by cytochrome P450	KEGG	Xenobiotics biodegradation and metabolism	-3.78	-3.05	-4.11		5.52	2	3.35	6.93	-3.43		2.39							4.57		2.75	2.33	5.36				2.34			2.56		5.04	5.85	5.04	5.38	5.83	8.33	8.61	9.73
	Drug metabolism - cytochrome P450	KEGG	Xenobiotics biodegradation and metabolism			-2.5		2.27		2.31	5.86	-3.21				3.95					2.33		5.25	4.16	9.04		4.41	4.19	4.57		3.39	4.87		7.03	8.2	7.51	8.23	9.38	11	10.82	11.43
	Drug metabolism - other enzymes	KEGG	Xenobiotics biodegradation and metabolism			-2.24					5.04	-3.43									2.98		2.9		5.15			3.08	2.44			2.38		5.81	6.81	5.99	6.42	7.39	8.41	7.82	8.63
	Pyrimidine metabolism	KEGG	Nucleotide metabolism																				-2.45

## Sheet: Organismal
					Ginseng						MTE						Thujone			Acrylamide			BDCA					EE2						TBBPA
					Dose
	Organismal processes			312.5	625	1250		78.1	156.2	312.5	625	937.5	1250	1750		6.25	12.5	25		0.156	0.625		1.25	20	80		0.067	0.2	1.8	5.4	16.2	48.6		4	8	16	125	250	500	1000	2000
					AFC score
	Progesterone-mediated oocyte maturation	KEGG	Endocrine system	3.87				4.25			-2.21	-2.67		-2.45									-3.35							3.03	2.1
	Adipocytokine signaling pathway	KEGG	Endocrine system	-3.7	-3.7	-5.06					-2.39	3.06		2.22							-2.07		2.51	3.41				-2.07										-2.17			-2.94
	Prolactin signaling pathway	KEGG	Endocrine system	-2.71		-2.77		2.72	3.77			2.97	3.85	4.13				-5.07		2.91				-2.65	-5.34			-2.84	-2.09	-2.16				-7.8	-7.44	-5.4	-6.18	-5.49	-6.19	-6.55	-6.13
	PPAR signaling pathway	KEGG	Endocrine system	-2.3	-3.04	-6.38				2.62			-7.11	2.11		-2.75		-2.46		5.96			6.12	7.45			-3.82	-7.37		-4.4	-5.21	-4.4		-2.76	-3.78	-3.58	-3.28	-4.5		2.53
	Ovarian steroidogenesis	KEGG	Endocrine system			-2.85			-3.1				-3.95				3.91	2.2													-2.99	-2.75				2.2			2.35
	Glucagon signaling pathway	KEGG	Endocrine system			-2.58								2.78											2.38
	Thyroid hormone synthesis	KEGG	Endocrine system					3.25				2.12		2.38				2.21					2.14				-3.35	-2.83			-2.26					-2.15
	GnRH signaling pathway	KEGG	Endocrine system					3.04																	-2.02
	Melanogenesis	KEGG	Endocrine system					2									2.1																		-2
	Estrogen signaling pathway	KEGG	Endocrine system						2.16			2.91	3.42	3.77															3.57			2		-2.05	-2.25						-2
	Insulin signaling pathway	KEGG	Endocrine system						2.15			-2.1				-2.81				2.19				-3.9	-3.71			-3.16			-2			-7.21	-7.91	-5.09	-6.03	-6.14	-6.15	-6.01	-6.18
	Aldosterone synthesis and secretion	KEGG	Endocrine system						-2.32							2.04	2.66	2.18
	Renin-angiotensin system	KEGG	Endocrine system							-2.83		-2.02		-2.59
	Insulin secretion	KEGG	Endocrine system													2.98	2.45	2.75			-2.18							2
	Renin secretion	KEGG	Endocrine system														2.2	2.08
	Regulation of lipolysis in adipocytes	KEGG	Endocrine system														2.19																	-2.48	-2.79
	Thyroid hormone signaling pathway	KEGG	Endocrine system																	2.41					-2.02									-4.76	-4.03	-3.23	-3.97	-3.73	-4.12	-4.34	-3.65
	Oxytocin signaling pathway	KEGG	Endocrine system																									2.35
	Protein digestion and absorption	KEGG	Digestive system	2.9		2.12			-2.31		-4.3	-4.33	-2.18	-3.48		4.08	4.58	4.68			-6.16		3.27	7.06	4.46		3.47	7	8.66	2.87				5.39	3.79	4.34	4.42	2.92	4.15	4.22
	Mineral absorption	KEGG	Digestive system	-4.64	-4.03	-3.21			2.37	4.12		3.8				2.08							3.77	7.85					4.56		2.36	4.26				-4.33	-2.24
	Bile secretion	KEGG	Digestive system		-2.81	-4.41		2.01					-2.7											2.62			2.15									2.65	2.26		2.58	2.36
	Vitamin digestion and absorption	KEGG	Digestive system			-2.02														2.23								-2
	Pancreatic secretion	KEGG	Digestive system			3.43			-4.29	-3.21	-4.32	-2.7	-2.62	-3.13		4.37	3.89	3.42			-3.91		3.67	2.18	5.38			4.21	9.49					4.74	3.19	2.54	4.33	3.31	3.66	3.16	2.73
	Gastric acid secretion	KEGG	Digestive system					2.26									2.68	2.4
	Fat digestion and absorption	KEGG	Digestive system					-2.68								3.04	3.82			3.41					4.43				4.22	-3.44	-2.96	-3.38		2.28			2.65
	Salivary secretion	KEGG	Digestive system						-2.83							2.48		2.18							2														2.43	2.34	2.37
	Carbohydrate digestion and absorption	KEGG	Digestive system														2.1						-2.58						2.23	2.53
	IL-17 signaling pathway	KEGG	Immune system	-5.8	-2.9	3.59					-2.08	7.18	3.1	2.79			2.18						2.31									4.2
	Complement and coagulation cascades	KEGG	Immune system	-5.13	2.21			-3.13	-2.47		-2.69	2.01		2.81				2.46					9.8	3.52	-2.41		-4.65	-7.06	-2.99	-6.57	-5.91	-3.99		3.37		-3.33				5.13	3.74
	NOD-like receptor signaling pathway	KEGG	Immune system	-4.26	-5.47	-3.03		3.49		-2.97		2.78	4.19	4.29									-4.77	-3.52	-3.44		-3.14			2.06					-2.83	-2.31	-2.04				2.14
	Cytosolic DNA-sensing pathway	KEGG	Immune system	-3.8	-5.47	-3.42			-2.38	-3.1	-2.19												-3.54	-2.09	-2.49					2.17
	Toll-like receptor signaling pathway	KEGG	Immune system	-3.52	-3.07	-2.21				-3.97		2.92	4.05										-3.05		-2.45					3.08					-2.15		-2.1
	Th17 cell differentiation	KEGG	Immune system	-3.34	-4.54	-2.31		2.82				5.11	6.42	3.32											-3.12			-2.23						-2.48	-3.23	-3.21	-3.25	-2.14	-2.44
	RIG-I-like receptor signaling pathway	KEGG	Immune system	-3.15	-4.27	-2.83				-2.43													-3.56	-2.54	-2.08					2.68					-2.05					2.23
	Antigen processing and presentation	KEGG	Immune system	-2.75	-4.08			3.75	-4.66	-2.8	-2.95	6.68	12.03	4.88		3.32							-4.61	-3.97	-7.19		-3.78	-6.51		2.88					-4.2	-2.77	-3.82	2.51		4.73	12.73
	Chemokine signaling pathway	KEGG	Immune system	-2.48	-4.93					-2.05	-2.29	3.86	2.79											-2.58	-4.21		-2.54		-2.02					-3.73	-4.21	-3.97	-4.49	-3.29	-2.75	-3.29
	B cell receptor signaling pathway	KEGG	Immune system	-2.35	-2.12					-2.44		2.49		2.92		-2.52		-2.59						-2.06	-4.36						-2.42			-4.66	-5.09	-4.49	-4.93	-3.41	-4.46	-3.76
	Hematopoietic cell lineage	KEGG	Immune system		-3.55			2.51	-3.97	-3.15	-2.95	4.73	4.66			3.93		2.15										-2.67		2.83				2.81						2.75	6.04
	Intestinal immune network for IgA production	KEGG	Immune system		-3.52				-5.85	-5.67	-3.85		5.03			5.75	2.64	5.31												4.32									3.14	4.77	7.06
	Th1 and Th2 cell differentiation	KEGG	Immune system		-3.38			2.1	-2.41	-2.47		2.26	4.27					2.77							-2.41					2.11				-2.14	-3.66	-2.17	-2.41				2.86
	Natural killer cell mediated cytotoxicity	KEGG	Immune system		-2.6				-3.09	-3.43			2.66											-3.03	-4.03		-2.68							-2.38	-4.2	-3.69	-3.85	-2.15	-3.15	-2.8
	Platelet activation	KEGG	Immune system			2.52		4.12				2.18	3.51												-3.6									-3.03	-4.03	-3.79	-3.44	-2.55	-3.55	-2.79	-2.45
	Fc epsilon RI signaling pathway	KEGG	Immune system			2.16				-2.21								-2.28						-3.18	-3.1									-3.39	-4.24	-3.54	-3.77	-2.08	-3.44	-2.98
	Fc gamma R-mediated phagocytosis	KEGG	Immune system					2.72				2.8	2.43	2.27											-3.55									-3.94	-4.77	-4.25	-4.27	-3.65	-4.17	-3.49
	Leukocyte transendothelial migration	KEGG	Immune system									3.17	3.41												-3.22		-2.45							-2.06	-2.55	-2.89	-2.72
	T cell receptor signaling pathway	KEGG	Immune system																						-2.88									-3.04	-3.94	-2.65	-2.77	-2	-2.9	-2.76
	Osteoclast differentiation	KEGG	Development	-6.78	-4	-2.2		2.39			-3.15	4.33	3.06	3.93							-2.5			-2.1	-4.35									-2.38	-3.55	-4	-3.57	-2.36	-2.88	-2
	Axon guidance	KEGG	Development																															-2.17	-2.54					-2.68	-2.7
	Neurotrophin signaling pathway	KEGG	Nervous system	-2.13					2.03			2.96				-2.35		-2.36		2.05					-3.99				-2.11		-2.23			-5.48	-6.36	-5.32	-5.27	-5.12	-5.42	-4.6	-3.92
	Cholinergic synapse	KEGG	Nervous system					2.09					2.01							2.22				-2.19	-2.14									-3.17	-3.2	-2.16	-2.21	-2.2	-2.5	-3.26	-2.62
	Serotonergic synapse	KEGG	Nervous system						-4.17	-3.01	-3.18	-2.16	-4.2	-2.49						3.75			2.64				2.46
	Retrograde endocannabinoid signaling	KEGG	Nervous system						-2.08							2.21	3.31
	Glutamatergic synapse	KEGG	Nervous system							-2.04	-2.5					2.14	2.43			2.21
	Synaptic vesicle cycle	KEGG	Nervous system													2.73	2.05
	Long-term potentiation	KEGG	Nervous system														2.08	2.1
	Long-term depression	KEGG	Nervous system																	2.59																				-2.5
	Proximal tubule bicarbonate reclamation	KEGG	Excretory system		-2.42	-2.72																		2.56				-3.32												2.39
	Vasopressin-regulated water reabsorption	KEGG	Excretory system			-2.67											2.27			3.23	3.23				-2.06		-2.86		-2.96		-2.59	-2.36		-3.87	-3.21	-3.14	-3.38	-2.87	-2.72	-3.07	-2.6
	Aldosterone-regulated sodium reabsorption	KEGG	Excretory system														2.17
	Vascular smooth muscle contraction	KEGG	Circulatory system					3.49								2.7	2.48	2.13			-3.24		2.22												-2.07
	Adrenergic signaling in cardiomyocytes	KEGG	Circulatory system														2.16
	Taste transduction	KEGG	Sensory system	2.1					-2.17							2.53	2.13																	2.09		2.68	2.6	2	2.43
	Inflammatory mediator regulation of TRP channels	KEGG	Sensory system					3.02				2.04									-3.32		2.83						2.98
	Olfactory transduction	KEGG	Sensory system						-2.41	-2.33	-2.73	-2.15				2.13																				2.63	2.42		2.46	2	2
	Circadian rhythm	KEGG	Environmental adaptation	2.32					2.35			-2.14				-2.25
	Circadian entrainment	KEGG	Environmental adaptation													2.14	2.11										2.22
	Longevity regulating pathway - multiple species	KEGG	Aging			-2.53							2.99							-2.69			-2.19		-3.21									-4.48	-3.89		-2.94	-3.15	-2.31	-3.64	-3.89
	Longevity regulating pathway	KEGG	Aging			-2.4			2.13																-2.35									-4.83	-4.53	-3.45	-4.14	-4.32	-3.75	-3.5	-3.19

## Sheet: Environmental
					Ginseng						MTE						Thujone			Acrylamide			BDCA					EE2						TBBPA
					Dose
	Environmental			312.5	625	1250		78.1	156.2	312.5	625	937.5	1250	1750		6.25	12.5	625		0.156	0.625		1.25	20	80		0.067	0.2	1.8	5.4	16.2	48.6		4	8	16	125	250	500	1000	2000
					AFC score
	AMPK signaling pathway	KEGG	Signal transduction	2.81		-2.42										-2.33							-3.1	-2	-2.57									-5.62	-6.11	-2.79	-3.9	-4.59	-2.86	-2.57	-3.19
	Notch signaling pathway	KEGG	Signal transduction			2.25																												-2.92	-3.52
	TNF signaling pathway	KEGG	Signal transduction	-5.56	-4.22	-2.42		3.16			-2.27	5.59	4.87	4.29		-2.54					-2.27			-2.04	-4.47									-2.59	-3.22	-3.3	-3.46	-2.62	-2.17	-2.23	-2.63
	MAPK signaling pathway	KEGG	Signal transduction	-5.31	-2.74			3.77	2.08	2.59		3.73	4.71	3.04		-4.25									-2.71									-2.78	-3.45	-2.61	-2.63	-3.4	-3.35	-3.58	-5.33
	NF-kappa B signaling pathway	KEGG	Signal transduction	-4.63	-2.54							4.37	3.07	2.43										-2.11	-2.95		-2.25	-2.67							-2.24	-2.5	-2.52
	TGF-beta signaling pathway	KEGG	Signal transduction	-3.4		-2.63		5.12				2.69				-2.85				2.93	2.28				-3.93		-2.2		-3.03		-3.56	-2.87		-2.89	-3.93	-2.98	-3.57	-3.92	-4.28	-3.9	-4.59
	Jak-STAT signaling pathway	KEGG	Signal transduction	-2.21														-3.74			-2.36
	Hippo signaling pathway	KEGG	Signal transduction	-2.08	-2.04			3.93								-4.09									-2.64									-3.66	-3.1	-3.06	-3.1	-4.16	-4.03	-4.03	-4.06
	Apelin signaling pathway	KEGG	Signal transduction		-3.49			2.25			-2.46																											-2.23	-2.27	-3.52	-3.91
	Wnt signaling pathway	KEGG	Signal transduction		-2.46			2.11																										-3.87	-2.44		-2.51	-3	-2.35	-2.6	-2.42
	cAMP signaling pathway	KEGG	Signal transduction		-2.02						-2.36																							-2.63	-3.37		-2.03
	FoxO signaling pathway	KEGG	Signal transduction			-2.48					-3.52					-4.13		-3.02			-2.83			3.46										-3.27	-3.45		-2.48	-2.87	-2.88		-2.2
	Sphingolipid signaling pathway	KEGG	Signal transduction					2.54				3.7	3.33	2.39										-2.42	-3.89									-4.74	-5.16	-3.91	-4.3	-3.37	-4.57	-4.82	-3.98
	cGMP-PKG signaling pathway	KEGG	Signal transduction					2.48																										-2.29	-2.75	-2.28	-2.09		-2.47	-2.37	-2.75
	Hippo signaling pathway - multiple species	KEGG	Signal transduction					2.29								-2.15
	Hedgehog signaling pathway	KEGG	Signal transduction					2.27
	HIF-1 signaling pathway	KEGG	Signal transduction						2.23			2.19									-2.25													-3.52	-3.93	-3.22	-3.1	-2.28	-2.29
	Calcium signaling pathway	KEGG	Signal transduction						-2.36	-2.09	-2			-2.21		2.45	3.41	3.04
	VEGF signaling pathway	KEGG	Signal transduction								-2.44					-2.29																		-4.99	-4.82	-3.67	-4.2	-3.51	-4.61	-4.78	-3.26
	Ras signaling pathway	KEGG	Signal transduction								-2.7					-2.96				2.17					-2.87		-2.69	-3.23	-2.11		-3.5	-2.71		-4.15	-5.18	-3.95	-4.2	-4.12	-4.4	-3.98	-3.29
	PI3K-Akt signaling pathway	KEGG	Signal transduction										2.66	2.56		-2.02					-2.75			3.9				-2.34			-2			-3.69	-4.09	-2.96	-3.73	-4.26	-3.65	-2.74	-4.68
	Rap1 signaling pathway	KEGG	Signal transduction										2.45												-2.05										-3.05
	mTOR signaling pathway	KEGG	Signal transduction											2.26																				-4.44	-3.91	-3.23	-3.46	-3.38	-3.83	-3.75	-4.26
	ErbB signaling pathway	KEGG	Signal transduction													-3.51				2.46					-2.5									-4.51	-4.35	-3.42	-3.8	-3.9	-4.02	-3.22	-3.59
	Phospholipase D signaling pathway	KEGG	Signal transduction														2.04								-2.21									-3.76	-4.59	-3.26	-3.08	-3.02	-3.47	-3.48	-3.05
	Phosphatidylinositol signaling system	KEGG	Signal transduction																				-2.17	-2.2				2.09
	Cytokine-cytokine receptor interaction	KEGG	Signaling molecules and interaction	-3.85	-2.77	-2.27		3.18	-3.34	-2.88	-2.34	3.12	3.71			2.57	2.89				-4.28													3.58	2.63			2.1	3.21		2.62
	Cell adhesion molecules (CAMs)	KEGG	Signaling molecules and interaction		-2.69			3.38	-5.4	-4.65	-3.29	2.75	6.22			3.1		2.33			-2.69				-3.68		-3.51	-3.91											2.96	4.74	10.35
	Neuroactive ligand-receptor interaction	KEGG	Signaling molecules and interaction					-2.55	-3.03	-2.47	-2.95					5.11	4.89				-2.02		3.43	2.57				2.1	2.56					4.75	3.14	3.56	4.17	3.73	4.27	3.63	3.61
	ECM-receptor interaction	KEGG	Signaling molecules and interaction										2.38					2.68			-4.82			3.31
	ABC transporters	KEGG	Membrane transport													-2.2		-2.49																						2.24
