# Supplementary material for: High-Throughput Transcriptomics Differentiates Toxic versus Non-Toxic Chemical Exposures Using a Rat Liver Model
Source: Int J Mol Sci. 2023 Dec 13;24(24):17425. doi: 10.3390/ijms242417425 (PMC10743995; doi:10.3390/ijms242417425)
Supplement: Supplementary file 1 [file ijms-24-17425-s001.zip › TableS4_Liver_injury_module_Anlysis.xlsx]

## Sheet: GIN
	ToxPanel Analysis
				Inflammation
	Dose	Injury module					Fisher p values
		Cellular infiltration	Fibrogenesis	Hematopoiesis	Single cell necrosis
	39.1	6.375	4.974	2.217	3.34	1	1	1	1
	78.125	4.128	4.242	0.919	3.089	0.94	0.98	0.95	0.85
	156.25	5.666	4.868	2.032	2.444	1	1	1	1
	312.5	6.934	5.452	-0.322	5.041	3.43e-06	2.37e-10	1.2e-06	9.37e-05
	625	6.273	5.874	1.087	2.141	8.43e-08	6.83e-14	1.38e-07	0.000113
	1250	2.106	1.192	-0.498	3.842	6.18e-13	2.27e-24	1.12e-13	2.5e-10
	2500	6.47	7.448	2.505	2.434	1	1	1	1
	5000	7.714	7.715	2.729	4.647	0.81	0.817	0.89	0.73
				Degenration
	Dose	Injury module					Fisher p values
		Anisonucleosis	Cytoplasmic alteration	Granular degeneration	Nuclear alteration
	39.1	10.434	-0.158	2.637	1.097	1	1	1	1
	78.125	6.399	-0.094	2.816	1.331	0.98	0.9	0.87	1
	156.25	10.224	0.335	1.419	1.322	1	1	1	1
	312.5	4.904	-1.027	1.622	2.666	1.79e-14	5.89e-06	6.26e-05	7.26e-29
	625	9.281	1.957	1.602	4.733	1.08e-19	1.56e-07	5.5e-05	6.54e-34
	1250	2.707	1.218	3.161	5.047	1.62e-38	2.3e-16	1.18e-12	7.01e-89
	2500	10.219	0.304	0.909	3.599	1	1	1	1
	5000	5.036	0.349	1.389	6.09	0.96	0.81	0.78	0.97
				Proliferation
	Dose	Injury module					Fisher p values
		Bile duct proliferation	Cellular foci	Oval cell proliferation
	39.1	0.85	4.013	1.499		1	1	1
	78.125	2.074	2.657	1.6		0.87	0.97	1
	156.25	1.214	3.77	2.017		1	1	1
	312.5	1.474	4.169	1.563		8.94e-05	9.73e-09	4.88e-31
	625	2.42	5.096	3.995		6.92e-06	2.09e-11	1.36e-38
	1250	1.688	0.407	3.441		6.9e-12	9.51e-20	4.92e-96
	2500	2.023	5.934	2.851		1	1	1
	5000	2.836	5.685	4.671		0.77	0.71	0.96

## Sheet: MTE
				Inflammation
	Dose	Injury module					Fisher p values
		Cellular infiltration	Fibrogenesis	Hematopoiesis	Single cell necrosis
	39.1	8.485	8.617	3.918	2.047	0.61	0.7	0.75	0.55
	78.125	7.801	7.812	2.09	2.133	0.054	0.0119	0.0471	0.123
	156.25	2.48	1.229	-1.635	3.182	4.04e-10	5.83e-19	2.44e-09	4.22e-08
	312.5	5.898	5.358	1.329	1.297	1.28e-06	3.92e-11	9.31e-07	0.000336
	625	3.068	2.264	-1.9	-0.716	1.44e-12	1.17e-22	8.54e-10	2.3e-07
	937.5	10.163	6.122	3.413	3.236	1.47e-19	2.37e-29	2.67e-21	1.46e-11
	1250	4.862	5.019	-0.12	1.765	9.8e-10	5.97e-17	1.87e-10	3.83e-06
	1750	4.215	2.185	1.367	1.313	1.03e-14	1.39e-24	1.08e-17	6.99e-10
					c
				Degeneration
	Dose	Injury module					Fisher p values
		Anisonucleosis	Cytoplasmic alteration	Granular degeneration	Nuclear alteration
	39.1	4.334	0.08	1.089	2.532	0.83	0.62	0.62	0.84
	78.125	6.366	-0.854	0.725	2.749	0.00743	0.0796	0.111	0.000216
	156.25	2.647	-0.021	-1.409	4.209	1.26e-22	1.01e-15	5.27e-08	1.05e-74
	312.5	6.25	0.355	-0.072	3.036	5.53e-14	4.7e-07	5.46e-05	8.71e-31
	625	-1.695	0.403	1.455	2.649	2.06e-27	4.46e-18	5.67e-11	7.8e-86
	937.5	0.641	0.326	-0.14	2.92	2.21e-36	5.26e-18	2.57e-10	4.58e-91
	1250	10.835	0.982	0.029	2.827	1.1e-25	4.3e-10	2.1e-06	1.93e-47
	1750	6.471	0.984	0.315	1.485	4.76e-41	4.97e-19	1.6e-11	1.72e-90
				Proliferation
	Dose	Injury module					Fisher p values
		Bile duct proliferation	Cellular foci	Oval cell proliferation
	39.1	1.479	7.022	1.131		0.61	0.66	0.85
	78.125	1.066	6.811	1.91		0.13	0.0188	7.4e-05
	156.25	-1.124	0.231	0.701		5.1e-08	5.74e-17	1.81e-80
	312.5	3.726	4.062	1.508		6.16e-06	1.4e-09	2.15e-33
	625	0.27	1.503	0.844		4.48e-11	4.05e-20	5.02e-95
	937.5	2.917	3.315	0.64		1.83e-12	6.22e-24	1.55e-100
	1250	1.115	2.943	1.516		1.06e-06	6.37e-14	1.4e-55
	1750	1.239	2.265	1.009		2.17e-12	4.34e-23	7.73e-103

## Sheet: ACR
				Inflammation
	Dose	Injury module					Fisher p values
		Cellular infiltration	Fibrogenesis	Hematopoiesis	Single cell necrosis
	0.078	7.423	8.334	5.187	3.963	1	1	1	1
	0.156	6.226	4.689	3.613	2.41	0.0407	0.0122	0.0326	0.105
	0.3125	6.382	7.07	1.117	3.16	1	1	1	1
	0.625	5.749	4.925	1.932	3.261	4.65e-09	1.48e-14	2.39e-10	2.89e-05
	1.25	8.977	8.504	1.828	3.187	1	1	1	1
	2.5	9.017	7.223	2.297	5.012	1	1	1	1
	5	5.005	4.343	2.013	1.939	1	1	1	1
	10	2.827	3.708	1.175	2.214	1	1	1	1
				Degeneration
	Dose	Injury module					Fisher p values
		Anisonucleosis	Cytoplasmic alteration	Granular degeneration	Nuclear alteration
	0.078	16.733	0.292	1.938	3.271	1	1	1	1
	0.156	3.454	0.072	1.94	3.122	0.00354	0.0526	0.0742	0.000102
	0.3125	12.712	0.544	1.515	3.818	1	1	1	1
	0.625	-1.9	0.516	-0.024	2.767	6.75e-14	4.25e-09	1.62e-05	2.28e-40
	1.25	4.991	0.311	3.199	3.723	1	1	1	1
	2.5	10.059	0.495	2.555	4.938	1	1	1	1
	5	7.046	0.336	2.502	3.083	1	1	1	1
	10	12.54	-0.397	1.722	3.365	1	1	1	1
				Proliferation
	Dose	Injury module					Fisher p values
		Bile duct proliferation	Cellular foci	Oval cell proliferation
	0.078	1.667	4.149	2.467		1	1	1
	0.156	0.312	2.836	1.935		0.089	0.026	4.36e-05
	0.3125	2.19	4.284	2.124		1	1	1
	0.625	1.901	2.701	1.51		2.44e-06	2e-11	1.42e-43
	1.25	3.825	6.118	2.971		1	1	1
	2.5	2.331	4.377	2.514		1	1	1
	5	1.273	2.385	2.077		1	1	1
	10	0.925	2.015	1.236		1	1	1

## Sheet: BDCA
				Inflammation
	Dose	Injury module					Fisher p values
		Cellular infiltration	Fibrogenesis	Hematopoiesis	Single cell necrosis
	1.25	4.477	5.656	3.698	2.284	0.0607	0.013	0.0483	0.131
	2.5	4.524	5.881	0.316	1.305	1	1	1	1
	5	3.97	4.128	5.517	0.025	1	1	1	1
	10	4.333	2.966	4.91	3.179	1	1	1	1
	20	4.381	3.769	1.769	-1.059	0.028	0.00416	0.0109	0.152
	40	9.094	6.851	4.628	0.904	1	1	1	1
	80	4.069	3.175	1.423	2.368	1.92e-11	3.21e-20	2.26e-13	1e-06
	160	4.855	5.276	5.506	0.58	1	1	1	1
				Degeneration
	Dose	Injury module					Fisher p values
		Anisonucleosis	Cytoplasmic alteration	Granular degeneration	Nuclear alteration
	1.25	14.778	0.181	0.221	3.307	3.24e-03	0.0822	0.142	0.000394
	2.5	7.718	-0.403	1.448	3.205	1	1	1	1
	5	20.909	1.184	0.591	1.18	1	1	1	1
	10	3.338	-0.335	0.129	2.504	1	1	1	1
	20	9.639	0.098	0.539	1.808	0.000282	0.0328	0.0699	6.3e-06
	40	7.799	-0.012	1.34	0.702	1	1	1	1
	80	5.384	0.053	0.935	2.855	3.57e-27	4.02e-10	5.99e-08	6.02e-52
	160	4.715	0.302	2.593	2.165	1	1	1	1
				Proliferation
	Dose	Injury module					Fisher p values
		Bile duct proliferation	Cellular foci	Oval cell proliferation
	1.25	0.018	4.242	0.761		0.139	0.0229	0.000185
	2.5	2.705	3.066	3.201		1	1	1
	5	0.742	2.199	1.675		1	1	1
	10	2.27	2.157	3.397		1	1	1
	20	-0.553	2.836	1.806		0.0883	0.0119	1.18e-06
	40	2.364	5.032	2.621		0.95	0.99	1
	80	1.3	1.753	2.851		8.55e-08	1.87e-15	5.96e-61
	160	2.6	3.812	3.342		1	1	1

## Sheet: EE2
				Inflammation
	Dose	Injury module					Fisher p values
		Cellular infiltration	Fibrogenesis	Hematopoiesis	Single cell necrosis
	0.02	5.072	6.113	5.988	1.649	1	1	1	1
	0.067	2.305	2.167	2.238	2.279	8.89e-10	1.48e-17	5.18e-12	4.23e-06
	0.2	1.861	1.662	5.731	0.07	0.000763	5.97e-06	5.04e-05	0.0129
	0.6	3.869	4.81	5.444	2.769	1	1	1	1
	1.8	2.763	1.674	0.928	1.504	3.43e-06	7.15e-10	4.87e-07	0.000593
	5.4	2.559	1.502	4.254	1.494	0.000115	4.39e-07	7.67e-06	0.00376
	16.2	1.767	2.249	0.423	1.984	2.2e-12	1.62e-23	5.66e-16	1.44e-07
	48.6	1.143	1.026	2.595	0.968	8.27e-08	1.5e-13	8.26e-13	7.41e-05
				Degeneration
	Dose	Injury module					Fisher p values
		Anisonucleosis	Cytoplasmic alteration	Granular degeneration	Nuclear alteration
	0.02	5.498	0.928	2.591	3.269	1	1	1	1
	0.067	3.49	0.54	0.581	5.502	2.15e-24	1.34e-08	2.69e-07	1.88e-44
	0.2	2.855	1.634	2.693	4.305	2.63e-08	0.000615	0.00157	2.22e-14
	0.6	4.843	0.534	1.553	4.665	1	1	1	1
	1.8	2.205	0.751	2.782	3.887	6.32e-14	1.43e-05	7.36e-05	1.87e-24
	5.4	3.153	2.514	3.205	3.88	5.29e-10	0.000249	0.000717	6.38e-17
	16.2	1.35	0.788	2.15	3.567	8.76e-33	4.86e-12	3.69e-10	9.31e-61
	48.6	1.145	0.62	2.487	3.455	5.68e-20	1.38e-07	5.93e-07	3.26e-36
				Proliferation
	Dose	Injury module					Fisher p values
		Bile duct proliferation	Cellular foci	Oval cell proliferation
	0.02	2.657	3.325	1.869		1	1	1
	0.067	4.065	0.945	3.902		9.27e-08	3.18e-14	8.62e-50
	0.2	2.505	0.983	1.214		0.00395	3.69e-05	9.6e-16
	0.6	3.558	2.442	3.365		1	1	1
	1.8	3.137	1.354	3.315		0.000129	4.47e-08	7.33e-27
	5.4	2.39	0.819	1.661		0.00129	6.73e-06	8.21e-19
	16.2	2.684	0.986	3.504		2.06e-09	1.81e-18	3.86e-71
	48.6	2.235	0.42	3.498		3.07e-06	4.51e-11	5.96e-45

## Sheet: THU
				Inflammation
	Dose	Injury module					Fisher p values
		Cellular infiltration	Fibrogenesis	Hematopoiesis	Single cell necrosis
	1.5	5.858	4.386	2.469	1.16	0.308	0.313	0.265	0.411
	3	5.917	6.825	0.762	0.911	1	1	1	1
	6.25	-0.428	-1.059	-1.9	0.2	6.02e-11	2.89e-22	1.31e-17	4.88e-08
	12.5	1.809	1.911	-0.454	0.398	5.78e-05	2.91e-08	1.98e-06	0.00287
	25	0.677	0.938	-0.621	0.082	6.11e-06	1.85e-10	5.04e-08	0.000419
	50	11.493	10.673	1.833	2.994	1	1	1	1
	100	5.791	6.78	2.377	2.424	1	1	1	1
	200	7.409	6.482	3.696	2.412	1	1	1	1
				Degeneration
	Dose	Injury module					Fisher p values
		Anisonucleosis	Cytoplasmic alteration	Granular degeneration	Nuclear alteration
	1.5	3.043	-0.062	1.383	1.63	0.366	0.284	0.346	0.159
	3	4.487	-1.004	2.898	2.13	1	1	1	1
	6.25	-2.211	1.407	-1.366	3.535	1.77e-31	6.69e-17	2.29e-09	1.53e-86
	12.5	4.333	0.173	1.356	2.532	4.96e-12	3.93e-05	0.000627	8.84e-22
	25	5.834	1.571	0.747	2.625	1.03e-15	1.27e-06	7.67e-05	6.99e-29
	50	3.244	-0.314	2.161	1.74	1	1	1	1
	100	2.129	0.09	1.079	2.273	1	1	1	1
	200	5.127	-0.267	1.737	3.639	1	1	1	1
				Proliferation
	Dose	Injury module					Fisher p values
		Bile duct proliferation	Cellular foci	Oval cell proliferation
	1.5	0.36	2.946	-0.533		0.402	0.334	0.151
	3	3.376	4.652	1.631		1	1	1
	6.25	0.406	-1.632	0.88		6.83e-11	1.05e-18	2.8e-93
	12.5	0.796	1.517	0.427		0.000444	4.73e-07	7.53e-24
	25	1.421	0.976	1.86		4.21e-05	5.47e-09	2.13e-32
	50	3.292	8.29	0.171		1	1	1
	100	1.188	4.388	-0.424		1	1	1
	200	0.757	5.516	1.904		1	1	1

## Sheet: TBBPA
				Inflammation
	Dose	Injury module					Fisher p values
		Cellular infiltration	Fibrogenesis	Hematopoiesis	Single cell necrosis
	4	-0.171	-1.347	-1.227	1.441	2.48e-18	3.06e-33	2.61e-21	2.06e-12
	8	0.516	-0.82	-2.62	2.473	3.48e-15	4.68e-27	1.07e-16	4.87e-11
	16	1.016	0.751	1.067	2.581	1.53e-28	4.15e-54	7.01e-40	2.35e-19
	125	1.15	0.996	-1.087	3.057	8.24e-48	1.75e-95	2.81e-59	1.94e-32
	250	1.508	1.16	0.333	3.114	1.15e-24	3.63e-46	1.29e-31	1e-15
	500	-0.17	-0.009	-0.003	0.975	9.13e-25	2.92e-51	1.65e-36	5.67e-16
	1000	-0.304	0.213	1.147	-0.137	8.21e-18	2.27e-35	6.45e-27	5.84e-10
	2000	0.828	1.222	-0.702	0.551	1.41e-12	8.7e-24	9.86e-13	4.85e-07
				Degeneration
	Dose	Injury module					Fisher p values
		Anisonucleosis	Cytoplasmic alteration	Granular degeneration	Nuclear alteration
	4	-2.405	0.793	-2.467	4.587	4.47e-49	2.54e-22	4.1e-12	1.49e-119
	8	-0.845	0.225	-1.356	4.754	4.46e-42	8e-17	6.1e-11	3.06e-93
	16	0.014	0.815	-1.069	4.305	2.41e-81	9.99e-33	1.46e-19	2.66e-181
	125	-0.363	0.709	-1.976	5.092	3.24e-134	6.58e-55	3.71e-29	4.99e-318
	250	2.052	2.077	-1.556	5.266	2.94e-69	2.37e-26	1.24e-15	1.16e-143
	500	1.783	3.078	-0.122	4.474	1.82e-77	7.28e-33	1.59e-19	7.59e-173
	1000	5.025	4.917	1.125	3.848	5.44e-58	3.54e-24	9.21e-16	8.95e-110
	2000	6.236	4.996	1.866	2.859	3.36e-40	4.44e-17	1.03e-11	7.45e-66
				Proliferation
	Dose	Injury module					Fisher p values
		Bile duct proliferation	Cellular foci	Oval cell proliferation
	4	-0.112	-1.16	1.559		4.67e-14	1.58e-28	1.92e-131
	8	1.307	-1.071	1.767		8.65e-13	2.09e-22	1.31e-100
	16	1.204	0.65	1.721		2.47e-22	5.03e-46	7.68e-200
	125	0.549	0.928	2.001		5.3e-34	2.38e-82	0
	250	0.947	1.167	1.243		6e-18	5.6e-39	2.37e-151
	500	-0.993	-0.004	1.444		8.82e-17	5.89e-44	2.74e-189
	1000	-0.522	0.662	1.485		1.49e-11	7.08e-31	2.96e-119
	2000	0.731	1.542	1.454		4.63e-09	1.76e-20	2.23e-70

## Sheet: COU
				Inflammation
	Dose	Injury module					Fisher p values
		Cellular infiltration	Fibrogenesis	Hematopoiesis	Single cell necrosis
	3.125	8.74	8.831	3.552	6.909	1	1	1	1
	6.25	4.348	3.849	1.835	1.335	0.593	0.644	0.586	0.563
	12.5	7.929	6.358	5.609	3.069	1	1	1	1
	25	5.714	4.851	0.226	0.146	1	1	1	1
	50	2.821	2.669	4.931	1.103	1	1	1	1
	100	4.484	3.078	2.872	0.876	8.71e-12	1.84e-19	1.64e-13	5.35e-06
	200	3.597	3.389	2.304	3.054	0.000263	2.46e-07	0.000393	0.000721
	400
				Degeneration
	Dose	Injury module					Fisher p values
		Anisonucleosis	Cytoplasmic alteration	Granular degeneration	Nuclear alteration
	3.125	4.784	-0.26	1.679	2.099	1	1	1	1
	6.25	5.283	-0.118	0.016	3.678	0.71	0.546	0.548	0.692
	12.5	5.723	-0.736	1.482	3.321	1	1	1	1
	25	4.983	-0.855	0.106	2.785	1	1	1	1
	50	4.484	-0.471	1.385	2.255	1	1	1	1
	100	5.934	-0.22	0.893	0.72	1.1e-29	6.37e-09	1.75e-09	7.16e-46
	200	7.012	0.483	2.466	1.978	4.47e-09	0.0195	1.96e-09	2.14e-13
	400
				Proliferation
	Dose	Injury module					Fisher p values
		Bile duct proliferation	Cellular foci	Oval cell proliferation
	3.125	2.848	6.538	3.072		1	1	1
	6.25	1.426	2.867	1.183		0.549	0.619	0.704
	12.5	3.17	4.362	1.602		1	1	1
	25	0.06	3.983	1.391		1	1	1
	50	0.306	2.206	2.323		1	1	1
	100	-0.045	2.712	2.569		8.07e-06	3.37e-16	3.84e-57
	200	0.675	2.102	3.514		0.0268	8.64e-06	2.25e-20
	400

## Sheet: DE71
				Inflammation
	Dose	Injury module					Fisher p values
		Cellular infiltration	Fibrogenesis	Hematopoiesis	Single cell necrosis
	0.38	-1.016	-1.411	-1.227	2.201	2.61e-14	2.13e-31	1.49e-25	1.99e-11
	0.75	-0.647	-1.377	-0.313	2.642	1.83e-21	8.75e-47	1.98e-40	8.21e-18
	1.5	1.684	-0.277	1.337	1.636	0.00226	0.000146	0.000358	0.0227
	3	0.21	-2.676	-0.79	2.372	1.66e-08	1.95e-13	1.86e-12	1.48e-06
	15	-0.747	-2.884	-1.067	3.009	9.36e-12	4.24e-21	1.02e-19	4.49e-10
	50	-1.437	-3.284	-2.19	3.607	3.85e-12	1.09e-23	8.88e-20	1.8e-12
	100	-0.743	-1.656	0.741	3.28	9.57e-10	5.75e-18	6.01e-20	4.69e-10
	200	3.179	0.856	0.127	3.86	2.35e-46	1.05e-84	5.39e-66	9.33e-32
	500	0.813	-0.306	2.044	4.248	2.43e-65	2.44e-150	1.47e-129	2.89e-55
				Degeneration
	Dose	Injury module					Fisher p values
		Anisonucleosis	Cytoplasmic alteration	Granular degeneration	Nuclear alteration
	0.38	1.342	-0.346	-0.014	4.407	1.71e-48	4.27e-21	4.81e-14	1.03e-119
	0.75	0.126	0.887	-0.225	4.869	5.07e-72	5.24e-36	7.23e-21	2.2e-195
	1.5	2.623	-1.118	-0.142	4.21	2.15e-06	0.004	0.00678	2.15e-12
	3	1.148	-0.324	0.302	3.736	1.47e-24	4.47e-11	3.7e-08	4.81e-57
	15	-0.08	0.065	-0.367	4.001	5.54e-36	8.45e-18	3.44e-11	2.77e-95
	50	1.173	0.299	-0.335	3.881	6.55e-46	1.25e-22	1.09e-13	5.31e-120
	100	2.806	0.391	0.126	3.425	2.99e-37	4.72e-16	5.15e-11	1.63e-85
	200	1.335	0.62	-0.581	5.163	7.96e-126	5.68e-59	1.84e-36	0
	500	2.598	0.682	0.337	5.479	9.69e-237	2.55e-101	1.05e-63	0
				Proliferation
	Dose	Injury module					Fisher p values
		Bile duct proliferation	Cellular foci	Oval cell proliferation
	0.38	1.606	-1.9	0.686		1.43e-15	1.2e-24	6.02e-122
	0.75	0.901	-1.835	1.63		2.35e-23	1.23e-38	8.45e-199
	1.5	2.364	-1.045	1.057		0.00603	0.00069	9.56e-13
	3	2.321	-1.9	0.889		6.78e-09	1.99e-11	1.24e-57
	15	0.891	-1.9	1.224		3.44e-11	1.33e-18	5.15e-97
	50	1.408	-1.95	1.331		2.59e-16	2.53e-21	1.39e-122
	100	0.856	-1.698	2.529		3.39e-12	1.17e-15	6.46e-89
	200	1.625	0.121	2.84		1.02e-38	5.77e-70	0
	500	1.062	0.012	2.217		6.41e-66	3.6e-133	0

## Sheet: DEHP
				Inflammation
	Dose	Injury module					Fisher p values
		Cellular infiltration	Fibrogenesis	Hematopoiesis	Single cell necrosis
	8	2.135	-0.497	-1.876	0.924	0.0765	0.0483	0.0662	0.142
	16	7.71	8.058	1.447	3.057	0.4	0.394	0.431	0.404
	31.25	6.25	4.63	-0.154	0.761	0.371	0.35	0.352	0.383
	62.5	4.191	3.042	1.309	1.435	1	1	1	1
	125	4.231	4.211	1.764	0.825	1	1	1	1
	250	3.747	3.697	2.411	0.881	1	1	1	1
	500	2.988	2.339	0.367	0.755	1	1	1	1
	1000	2.904	2.28	3.215	0.36	1	1	1	1
				Degeneration
	Dose	Injury module					Fisher p values
		Anisonucleosis	Cytoplasmic alteration	Granular degeneration	Nuclear alteration
	8	7.247	1.162	-0.36	2.102	0.00787	0.0684	0.126	0.000365
	16	4.19	-1.701	2.643	4.158	0.381	0.455	0.417	0.354
	31.25	3.431	0.203	3.158	1.397	0.304	0.36	0.418	0.243
	62.5	1.964	-0.187	7.962	2.379	1	1	1	1
	125	4.046	0.255	9.016	1.03	1	1	0.856	1
	250	2.769	0.216	13.379	1.759	1	1	0.0339	1
	500	0.953	-0.132	14.674	1.358	1	1	2.17e-08	1
	1000	2.463	-0.484	13.09	1.257	1	1	5.48e-12	1
				Proliferation
	Dose	Injury module					Fisher p values
		Bile duct proliferation	Cellular foci	Oval cell proliferation
	8	3.35	-0.127	1.353		0.0969	0.0615	0.000163
	16	2.169	4.425	1.496		0.424	0.405	0.331
	31.25	4.456	4.082	3.234		0.368	0.339	0.222
	62.5	2.691	2.009	2.234		1	1	1
	125	1.572	2.955	2.125		1	1	1
	250	1.575	2.877	1.484		1	1	1
	500	1.069	2.238	1.524		1	1	1
	1000	1.13	1.435	2.235		1	1	1

[truncated: 8 more sheets: FEN, FUR, HCB, MET, PFOA, PUL, TCAB, TCPP]
